# Supplementary material for: Efficacy of Management Efforts to Reduce Food-Related Dingo–Human Interactions and Conflict on K’gari (Fraser Island), Australia
Source: Animals (Basel). 2023 Jan 5;13(2):204. doi: 10.3390/ani13020204 (PMC9855082; doi:10.3390/ani13020204)
Supplement: Supplementary file 1 [file animals-13-00204-s001.zip]

Archive with 1 entries (1 files):
- animals-2088911-supplementary.xlsx
