# Supplementary material for: Efficacy of Management Efforts to Reduce Food-Related Dingo–Human Interactions and Conflict on K’gari (Fraser Island), Australia
Source: Animals (Basel). 2023 Jan 5;13(2):204. doi: 10.3390/ani13020204 (PMC9855082; doi:10.3390/ani13020204)
Supplement: Supplementary file 1 [file animals-13-00204-s001.zip › animals-2088911-supplementary.xlsx]

## Sheet: Information
This data is associated with the paper
Behrendorff,L., King, R., and Allen, B. L. . Efficacy of Management Efforts to Reduce Food-Related Dingo–Human Interactions and Conflict on K’gari (Fraser Island), Australia.
Animals 2023, 13,
This Data is an extract from a larger dataset collected by Queensland Parks and Wildlife Service in relation to Dingo management on K'gari.
See paper for more details.

## Sheet: Data
InteractionID	Code	InteractionDate	Day	Month	Year	InteractionTime	Hour of day	Lat	Long
1	C	1993-02-15	15	2	1993
2	C	1993-02-15	15	2	1993
3	C	1993-02-15	15	2	1993
4	C	1993-03-17	17	3	1993			-25.4433	153.05
5	C	1993-03-30	30	3	1993			-25.4433	153.05
6	C	1993-03-30	30	3	1993			-25.4433	153.05
7	E	1993-05-31	31	5	1993			-25.4433	153.05
8	C	1993-05-31	31	5	1993	Afternoon	15	-25.4433	153.05
9	C	1993-07-01	1	7	1993			-25.4739	153.057
10	C	1993-08-31	31	8	1993			-25.4433	153.05
11	C	1994-02-05	5	2	1994			-24.9671	153.337
12	C	1994-02-14	14	2	1994			-25.4739	153.057
13	D	1994-02-23	23	2	1994			-24.9671	153.337
14	C	1994-02-27	27	2	1994			-25.3936	153.032
15	C	1994-02-28	28	2	1994			-25.3936	153.032
16	D	1994-02-28	28	2	1994			-25.3936	153.032
17	C	1994-03-02	2	3	1994			-25.3936	153.032
18	C	1994-03-03	3	3	1994			-25.3936	153.032
19	C	1994-03-08	8	3	1994			-25.4433	153.05
20	C	1994-04-01	1	4	1994			-25.4433	153.05
21	C	1996-04-01	1	4	1996			-25.6296	152.975
22	C	1996-08-05	5	8	1996		12	-25.1253	153.113
23	E	1996-10-08	8	10	1996
24	C	1996-11-01	1	11	1996			-25.456	153.151
25	C	1996-12-01	1	12	1996			-25.3248	153.21
26	C	1996-12-01	1	12	1996			-25.3248	153.21
27	C	1996-12-20	20	12	1996			-25.4739	153.057
28	C	1996-12-20	20	12	1996			-25.4739	153.057
29	C	1997-01-03	3	1	1997			-25.5991	153.092
30	D	1997-02-05	5	2	1997			-25.0079	153.357
31	C	1997-03-08	8	3	1997			-25.3467	153.2
32	C	1997-04-25	25	4	1997			-25.165	153.282
33	C	1997-04-27	27	4	1997			-25.165	153.282
34	C	1997-04-29	29	4	1997			-25.165	153.282
35	C	1997-05-01	1	5	1997			-25.165	153.282
36	C	1997-08-11	11	8	1997			-25.4739	153.057
37	C	1997-08-25	25	8	1997			-25.4433	153.05
38	C	1997-08-26	26	8	1997			-25.4739	153.057
39	C	1997-08-27	27	8	1997			-25.4433	153.05
40	C	1997-08-30	30	8	1997			-25.4739	153.057
41	C	1997-08-30	30	8	1997			-25.4739	153.057
42	C	1997-09-24	24	9	1997			-25.4433	153.05
43	E	1997-09-24	24	9	1997			-25.4452	153.052
44	C	1997-09-24	24	9	1997			-25.4433	153.05
45	C	1997-10-06	6	10	1997			-25.4433	153.05
46	E	1997-10-07	7	10	1997			-25.4452	153.052
47	C	1997-11-06	6	11	1997			-25.4433	153.05
48	C	1997-12-18	18	12	1997			-25.2458	153.245
49	E	1997-12-25	25	12	1997			-25.4452	153.052
50	C	1998-01-23	23	1	1998			-25.4452	153.052
51	C	1998-03-30	30	3	1998			-25.165	153.282
52	C	1998-06-19	19	6	1998			-25.4739	153.057
53	C	1998-06-20	20	6	1998			-25.165	153.282
54	C	1999-01-23	23	1	1999			-24.9671	153.337
55	C	1999-02-02	2	2	1999			-24.9671	153.337
56	C	1999-02-02	2	2	1999			-24.9671	153.337
57	D	1999-02-08	8	2	1999			-24.9671	153.337
58	D	2000-03-24	24	3	2000			-24.9671	153.337
59	C	2001-02-11	11	2	2001			-25.0079	153.357
60	C	2001-12-11	11	12	2001			-25.4975	153.133
61	C	2001-12-30	30	12	2001			-25.3374	153.201
62	C	2002-03-19	19	3	2002			-25.0079	153.357
63	C	2002-03-20	20	3	2002			-25.0079	153.357
64	C	2002-07-09	9	7	2002			-25.1946	153.014
65	C	2002-07-12	12	7	2002			-24.9671	153.337
66	C	2002-07-14	14	7	2002			-25.7855	153.029
67	C	2002-07-31	31	7	2002			-25.2665	153.238
68	C	2002-08-02	2	8	2002			-25.2961	153.223
69	C	2002-08-14	14	8	2002			-25.0079	153.357
70	C	2002-09-06	6	9	2002	Find Report
71	C	2002-09-08	8	9	2002			-25.2961	153.223
72	D	2002-09-09	9	9	2002			-25.1805	153.027
73	D	2002-09-14	14	9	2002			-24.9773	153.232
74	C	2002-09-18	18	9	2002			-25.4975	153.133
75	C	2002-09-20	20	9	2002			-25.4975	153.133
76	C	2002-09-28	28	9	2002			-24.964	153.341
77	C	2002-09-28	28	9	2002			-25.4975	153.133
78	C	2002-09-29	29	9	2002			-25.5111	153.128
79	C	2002-09-29	29	9	2002			-24.9671	153.337
80	C	2002-09-30	30	9	2002			-25.4722	153.139
81	C	2002-10-03	3	10	2002			-24.964	153.341
82	C	2002-10-04	4	10	2002	0.583333	13	-25.1946	153.014
83	C	2002-10-05	5	10	2002			-24.6947	153.252
84	B	2002-10-06	6	10	2002			-25.3467	153.2
85	C	2002-10-08	8	10	2002			-25.4433	153.05
86	C	2002-10-09	9	10	2002			-25.3964	153.021
87	C	2002-10-09	9	10	2002			-24.9671	153.337
88	C	2002-10-16	16	10	2002			-25.5991	153.092
89	C	2002-10-16	16	10	2002			-24.9114	153.278
90	C	2002-10-18	18	10	2002			-25.5991	153.092
91	C	2002-10-25	25	10	2002			-25.3467	153.2
92	D	2002-10-26	26	10	2002			-25.2961	153.223
93	D	2002-10-28	28	10	2002			-25.5991	153.092
94	C	2002-11-01	1	11	2002			-25.3964	153.021
95	C	2002-11-09	9	11	2002			-25.4452	153.052
96	C	2002-11-11	11	11	2002	0.604167	1	-25.4739	153.057
97	C	2002-11-20	20	11	2002			-25.4975	153.133
98	C	2002-11-21	21	11	2002			-25.4975	153.133
99	C	2002-11-27	27	11	2002			-25.4975	153.133
100	C	2003-02-02	2	2	2003			-25.3936	153.032
101	C	2003-02-10	10	2	2003			-25.4975	153.133
102	C	2003-02-11	11	2	2003			-25.4975	153.133
103	C	2003-02-16	16	2	2003			-25.3397	153.203
104	C	2003-02-16	16	2	2003			-25.3936	153.032
105	C	2003-02-16	16	2	2003			-25.3936	153.032
106	C	2003-02-16	16	2	2003			-25.3936	153.032
107	C	2003-02-16	16	2	2003			-25.3936	153.032
108	C	2003-02-16	16	2	2003			-25.3936	153.032
109	C	2003-02-16	16	2	2003			-25.3936	153.032
110	C	2003-02-16	16	2	2003			-25.3936	153.032
111	C	2003-02-16	16	2	2003			-25.3936	153.032
112	C	2003-02-28	28	2	2003			-25.4722	153.139
113	C	2003-03-12	12	3	2003			-25.4211	153.167
114	C	2003-03-13	13	3	2003			-25.4975	153.133
115	C	2003-03-15	15	3	2003			-25.4975	153.133
116	C	2003-03-15	15	3	2003			-25.4975	153.133
117	C	2003-03-16	16	3	2003	15:00:00	15	-25.4211	153.167
118	C	2003-03-16	16	3	2003			-25.4211	153.167
119	C	2003-03-18	18	3	2003			-25.5991	153.092
120	C	2003-03-22	22	3	2003			-25.0079	153.357
121	C	2003-03-22	22	3	2003			-24.9773	153.232
122	C	2003-03-26	26	3	2003			-25.4975	153.133
123	C	2003-03-26	26	3	2003	19:25:00	19	-25.4975	153.133
124	C	2003-03-26	26	3	2003	19:30:00	19	-25.4975	153.133
125	C	2003-03-26	26	3	2003			-25.4975	153.133
126	C	2003-03-26	26	3	2003			-25.4975	153.133
127	C	2003-03-27	27	3	2003			-25.4975	153.133
128	C	2003-03-27	27	3	2003	16:00:00	16	-25.3839	153.183
129	C	2003-03-31	31	3	2003	07:15:00	7	-25.4975	153.133
130	C	2003-03-31	31	3	2003	16:30:00	16	-25.4975	153.133
131	C	2003-03-31	31	3	2003			-25.4975	153.133
132	C	2003-04-03	3	4	2003			-25.5392	153.118
133	C	2003-04-06	6	4	2003			-25.0079	153.357
134	C	2003-04-09	9	4	2003			-25.404	153.174
135	C	2003-04-09	9	4	2003			-25.4975	153.133
136	C	2003-04-09	9	4	2003	12:00:00	12	-25.4452	153.052
137	C	2003-04-10	10	4	2003			-25.4975	153.133
138	C	2003-04-10	10	4	2003			-25.4975	153.133
139	C	2003-04-10	10	4	2003			-25.4975	153.133
140	C	2003-04-10	10	4	2003			-25.4975	153.133
141	C	2003-04-13	13	4	2003			-25.4975	153.133
142	C	2003-04-14	14	4	2003			-25.3397	153.203
143	C	2003-04-18	18	4	2003			-25.4452	153.052
144	C	2003-04-28	28	4	2003			-25.4739	153.057
145	C	2003-04-30	30	4	2003	14:10:00	14	-25.5041	153.129
146	C	2003-05-01	1	5	2003			-25.0079	153.357
147	C	2003-05-01	1	5	2003			-25.4975	153.133
148	C	2003-05-01	1	5	2003			-25.0079	153.357
149	C	2003-05-01	1	5	2003			-25.4975	153.133
150	C	2003-05-14	14	5	2003			-25.0079	153.357
151	C	2003-05-15	15	5	2003			-25.0079	153.357
152	C	2003-05-29	29	5	2003			-25.5991	153.092
153	C	2003-05-29	29	5	2003			-25.5991	153.092
154	C	2003-06-01	1	6	2003			-25.0079	153.357
155	C	2003-06-06	6	6	2003	20:00:00	20	-25.4975	153.133
156	C	2003-06-07	7	6	2003			-25.4975	153.133
157	C	2003-06-14	14	6	2003	06:45:00	6	-25.0079	153.357
158	C	2003-06-15	15	6	2003	02:10:00	2	-25.0079	153.357
159	C	2003-06-20	20	6	2003	18:00:00	18	-25.4975	153.133
160	C	2003-06-20	20	6	2003	17:30:00	17	-25.4693	153.145
161	C	2003-06-23	23	6	2003			-25.4975	153.133
162	C	2003-06-30	30	6	2003			-25.1689	153.285
163	C	2003-07-07	7	7	2003			-25.4975	153.133
164	C	2003-07-10	10	7	2003			-25.4975	153.133
165	C	2003-07-12	12	7	2003			-25.3248	153.21
166	C	2003-07-13	13	7	2003	11:45:00	11	-25.5103	153.126
167	C	2003-07-15	15	7	2003			-25.194	153.273
168	C	2003-07-19	19	7	2003	22:40:00	22	-25.0079	153.357
169	C	2003-07-25	25	7	2003			-25.404	153.174
170	C	2003-08-12	12	8	2003	12:00:00	12	-25.7855	153.029
171	C	2003-08-13	13	8	2003			-25.0079	153.357
172	C	2003-09-09	9	9	2003			-25.7855	153.029
173	C	2003-10-08	8	10	2003			-25.3467	153.2
174	C	2003-11-03	3	11	2003			-25.404	153.174
175	C	2003-11-11	11	11	2003			-25.2743	153.234
176	C	2003-11-11	11	11	2003	09:00:00	9	-25.3936	153.032
177	C	2003-11-12	12	11	2003	11:20:00	11	-25.3936	153.032
178	C	2003-11-12	12	11	2003			-25.3936	153.032
179	C	2003-11-17	17	11	2003	10:00:00	10	-25.3936	153.032
180	C	2003-11-17	17	11	2003	21:00:00	21	-25.3936	153.032
181	C	2003-11-20	20	11	2003	1900-01-01 05:20:00	5	-25.3936	153.032
182	C	2003-11-25	25	11	2003			-25.5111	153.128
183	C	2003-11-28	28	11	2003			-25.3839	153.183
184	C	2003-12-04	4	12	2003			-25.4975	153.133
185	C	2003-12-08	8	12	2003			-24.9665	153.338
186	C	2003-12-16	16	12	2003	20:30:00	20	-25.3936	153.032
187	C	2003-12-18	18	12	2003			-25.4975	153.133
188	C	2003-12-19	19	12	2003	06:00:00	6	-25.4975	153.133
189	C	2003-12-19	19	12	2003			-25.3936	153.032
190	C	2003-12-21	21	12	2003	11:30:00	11	-25.3936	153.032
191	C	2003-12-22	22	12	2003			-25.3374	153.201
192	C	2003-12-28	28	12	2003			-25.3936	153.032
193	C	2003-12-28	28	12	2003	17:00:00	17	-25.347	153.199
194	C	2003-12-30	30	12	2003			-25.1081	153.134
195	C	2003-12-31	31	12	2003			-25.0725	153.17
196	C	2004-01-01	1	1	2004	22:00:00	22	-25.0725	153.17
197	C	2004-01-02	2	1	2004	07:50:00	7	-25.4975	153.133
198	C	2004-01-03	3	1	2004	06:00:00	6	-24.9229	153.283
199	C	2004-01-04	4	1	2004	02:30:00	2	-24.9665	153.338
200	C	2004-01-10	10	1	2004			-25.5265	153.121
201	C	2004-01-12	12	1	2004	22:30:00	22	-25.0079	153.357
202	C	2004-01-12	12	1	2004	20:00:00	20	-25.5103	153.126
203	C	2004-01-14	14	1	2004	22:00:00	22	-25.0725	153.17
204	C	2004-01-17	17	1	2004	07:20:00	7	-25.1081	153.134
205	C	2004-01-15	15	1	2004	22:10:00	22	-25.0725	153.17
206	C	2004-01-15	15	1	2004	14:00:00	14	-25.4975	153.133
207	C	2004-01-16	16	1	2004	09:30:00	9	-25.0725	153.17
208	C	2004-01-18	18	1	2004	20:00-23:00	20	-25.4975	153.133
209	C	2004-01-21	21	1	2004	08:00:00	8	-25.4975	153.133
210	C	2004-01-25	25	1	2004	17:00:00	17	-25.4975	153.133
211	C	2004-01-31	31	1	2004	18:40:00	18	-25.231	153.255
212	C	2004-02-02	2	2	2004	21:00:00	21	-25.4975	153.133
213	C	2004-02-02	2	2	2004	08:00:00	8	-25.0079	153.357
214	C	2004-02-03	3	2	2004	17:45:00	17	-25.3374	153.201
215	C	2004-02-13	13	2	2004	find report		-25.4975	153.133
216	C	2004-02-14	14	2	2004	00:00:00	0	-25.4975	153.133
217	C	2004-02-20	20	2	2004	19:00:00	19	-25.456	153.151
218	C	2004-03-17	17	3	2004	23:00:00	23	-25.4975	153.133
219	C	2004-03-18	18	3	2004	15:00:00	15	-25.4433	153.05
220	C	2004-03-20	20	3	2004	13:30:00	13	-25.3374	153.201
221	C	2004-03-21	21	3	2004	21:00:00	21	-25.4975	153.133
222	C	2004-03-23	23	3	2004	12:30:00	12	-25.7855	153.029
223	C	2004-03-23	23	3	2004	02:30:00	2	-25.3374	153.201
224	C	2004-03-27	27	3	2004	09:00:00	9	-25.3374	153.201
225	C	2004-04-04	4	4	2004	22:00:00	22	-25.5551	153.064
226	C	2004-04-08	8	4	2004	14:00:00	14	-25.0725	153.17
227	C	2004-04-10	10	4	2004	find report		-25.0725	153.17
228	C	2004-04-11	11	4	2004	20:00:00	20	-25.347	153.199
229	C	2004-04-12	12	4	2004	06:40:00	6	-25.7855	153.029
230	C	2004-05-07	7	5	2004	14:30:00	14	-25.4693	153.145
231	C	2004-05-11	11	5	2004	10:13:00	10	-25.4975	153.133
232	C	2004-05-16	16	5	2004	find report		-25.3936	153.032
233	C	2004-05-24	24	5	2004	09:30:00	9	-25.3248	153.21
234	C	2004-05-24	24	5	2004	08:45:00	8	-25.4975	153.133
235	C	2004-06-02	2	6	2004	12:00:00	12
236	C	2004-06-03	3	6	2004	02:00:00	2	-25.194	153.273
237	C	2004-06-03	3	6	2004	02:30:00	2	-25.194	153.273
238	C	2004-06-03	3	6	2004	18:00:00	18	-25.194	153.273
239	D	2004-06-03	3	6	2004	03:00:00	3	-25.194	153.273
240	C	2004-06-04	4	6	2004	01:00:00	1	-25.194	153.273
241	C	2004-06-06	6	6	2004	15:00:00	15	-25.5103	153.126
242	C	2004-06-07	7	6	2004	18:00:00	18	-25.5103	153.126
243	C	2004-06-08	8	6	2004	16:00:00	16	-25.5103	153.126
244	C	2004-06-08	8	6	2004	15:45:00	15	-25.5103	153.126
245	C	2004-06-14	14	6	2004	18:00:00	18	-25.5103	153.126
246	C	2004-06-15	15	6	2004	13:30:00	13	-25.2183	153.255
247	C	2004-06-19	19	6	2004	14:30:00	14	-25.5103	153.126
248	C	2004-06-20	20	6	2004	20:00:00	20	-25.5103	153.126
249	C	2004-06-28	28	6	2004	10:05:00	10	-25.404	153.174
250	C	2004-06-29	29	6	2004	15:00:00	15	-25.3374	153.201
251	C	2004-06-30	30	6	2004	12:30:00	12	-25.3687	153.188
252	C	2004-07-01	1	7	2004	15:45:00	15	-25.3374	153.201
253	C	2004-07-01	1	7	2004	02:30:00	2	-25.194	153.273
254	C	2004-07-01	1	7	2004	02:00:00	2	-25.194	153.273
255	C	2004-07-05	5	7	2004	14:30:00	14	-25.1805	153.027
256	C	2004-07-05	5	7	2004	6:000	6	-25.3374	153.201
257	C	2004-07-11	11	7	2004	07:00:00	7	-25.194	153.273
258	C	2004-07-15	15	7	2004	17:40:00	17	-25.3936	153.032
259	C	2004-07-15	15	7	2004	17:15:00	17	-25.3936	153.032
260	C	2004-07-23	23	7	2004	09:30:00	9	-25.7964	153.05
261	C	2004-07-25	25	7	2004	02:30:00	2	-25.194	153.273
262	C	2004-07-27	27	7	2004	11:10:00	11	-25.4211	153.167
263	C	2004-07-29	29	7	2004	16:20:00	16	-25.3374	153.201
264	C	2004-08-02	2	8	2004	17:30:00	17	-25.194	153.273
265	C	2004-08-02	2	8	2004	01:00:00	1	-25.4975	153.133
266	C	2004-08-05	5	8	2004	12:25:00	12	-25.4975	153.133
267	C	2004-08-05	5	8	2004	09:54:00	9	-25.4975	153.133
268	C	2004-08-16	16	8	2004	07:00:00	7	-25.4975	153.133
269	C	2004-08-27	27	8	2004	20:00:00	20	-25.404	153.174
270	C	2004-08-28	28	8	2004	20:00:00	20	-25.404	153.174
271	C	2004-08-29	29	8	2004	18:30:00	18	-25.4975	153.133
272	C	2004-09-05	5	9	2004	19:30:00	19	-25.4975	153.133
273	C	2004-09-07	7	9	2004	19:00:00	19	-25.456	153.151
274	C	2004-09-09	9	9	2004	12:10:00	12	-25.3397	153.203
275	C	2004-09-09	9	9	2004	15:00:00	15	-25.3374	153.201
276	C	2004-09-09	9	9	2004	17:00:00	17	-25.4975	153.133
277	C	2004-09-10	10	9	2004	17:00-23:30	20	-25.4975	153.133
278	C	2004-09-10	10	9	2004	15:00:00	15	-25.456	153.151
279	C	2004-09-10	10	9	2004	17:45:00	17	-25.4975	153.133
280	C	2004-09-10	10	9	2004	20:30:00	20	-25.404	153.174
281	C	2004-09-11	11	9	2004	09:00:00	9	-25.404	153.174
282	C	2004-09-14	14	9	2004	07:30:00	7	-25.4975	153.133
283	C	2004-09-14	14	9	2004	06:30:00	6	-25.4975	153.133
284	C	2004-09-14	14	9	2004	14:35:00	14	-25.4211	153.167
285	C	2004-09-14	14	9	2004	15:00:00	15	-25.4975	153.133
286	C	2004-09-16	16	9	2004			-25.4975	153.133
287	C	2004-09-18	18	9	2004	08:00:00	8	-25.7091	153.076
288	C	2004-09-24	24	9	2004			-25.4975	153.133
289	C	2004-09-24	24	9	2004	18:00-23:00	20	-25.404	153.174
290	C	2004-09-25	25	9	2004	20:00:00	20	-25.2743	153.234
291	C	2004-09-25	25	9	2004	00:30:00	0	-25.4975	153.133
292	C	2004-09-29	29	9	2004	09:30:00	9	-25.2743	153.234
293	D	2004-10-04	4	10	2004	23:30:00	23	-25.2208	153.26
294	C	2004-10-06	6	10	2004	18:45:00	18	-25.194	153.273
295	C	2004-10-19	19	10	2004	19:00:00	19	-25.404	153.174
296	C	2004-10-21	21	10	2004	19:00:00	19	-25.4975	153.133
297	C	2004-10-24	24	10	2004	23:00:00	23	-25.4211	153.167
298	C	2004-11-02	2	11	2004	18:00:00	18	-25.194	153.273
299	C	2004-11-02	2	11	2004	18:00-24:00	21	-25.194	153.273
300	C	2004-11-04	4	11	2004	19:00:00	19	-25.456	153.151
301	C	2004-11-05	5	11	2004	10:00:00	10	-25.4975	153.133
302	C	2004-11-18	18	11	2004	21:00:00	21	-25.4975	153.133
303	C	2004-11-24	24	11	2004	20:30:00	20	-25.4975	153.133
304	C	2004-11-27	27	11	2004	18:30:00	18	-25.4975	153.133
305	C	2004-11-28	28	11	2004	19:30:00	19	-25.4975	153.133
306	C	2004-11-30	30	11	2004	04:00:00	4	-25.4975	153.133
307	C	2004-12-02	2	12	2004	17:45:00	17	-25.4975	153.133
308	C	2004-12-05	5	12	2004	01:00:00	1	-25.4975	153.133
309	C	2004-12-07	7	12	2004	13:00:00	13	-25.7964	153.05
310	C	2004-12-14	14	12	2004	19:15:00	19	-25.194	153.273
311	C	2004-12-16	16	12	2004	17:00:00	17	-25.2743	153.234
312	C	2004-12-23	23	12	2004	13:00-14:00	13	-25.4433	153.05
313	C	2004-12-25	25	12	2004	23:00:00	23	-25.194	153.273
314	C	2004-12-26	26	12	2004	Overnight	0	-25.4975	153.133
315	C	2004-12-30	30	12	2004	14:00:00	14	-25.3136	153.215
316	C	2005-01-01	1	1	2005	06:00:00	6	-25.5265	153.121
317	C	2005-01-10	10	1	2005	20:00:00	20	-25.4693	153.145
318	C	2005-01-14	14	1	2005	15:30:00	15	-25.2665	153.238
319	C	2005-01-27	27	1	2005	15:00:00	15	-25.4975	153.133
320	C	2005-01-27	27	1	2005	21-23:00	22	-25.1089	153.313
321	C	2005-01-27	27	1	2005	19:30:00	19	-25.194	153.273
322	C	2005-01-30	30	1	2005	20:00:00	20	-25.456	153.151
323	C	2005-01-31	31	1	2005	18:20:00	18	-25.2105	153.265
324	C	2005-01-31	31	1	2005	06:30:00	6	-25.194	153.273
325	C	2005-02-03	3	2	2005	19:00-21:00	20	-25.194	153.273
326	C	2005-02-12	12	2	2005	18:00:00	18	-25.456	153.151
327	C	2005-02-14	14	2	2005	13:10:00	13	-24.9619	153.311
328	C	2005-02-16	16	2	2005	18:00-22:00	20	-25.456	153.151
329	C	2005-03-03	3	3	2005	17:50:00	17	-25.4975	153.133
330	C	2005-03-05	5	3	2005	22:30:00	22	-24.9665	153.338
331	C	2005-03-06	6	3	2005	19:30:00	19	-25.4975	153.133
332	D	2005-03-08	8	3	2005	17:05:00	17	-24.9619	153.311
333	C	2005-03-12	12	3	2005	13:15:00	13	-25.4693	153.145
334	C	2005-03-12	12	3	2005	15:15:00	15	-25.5392	153.118
335	C	2005-03-13	13	3	2005	evening	21	-25.194	153.273
336	C	2005-03-14	14	3	2005	21:35:00	21	-25.456	153.151
337	C	2005-03-15	15	3	2005	13:35:00	13	-25.5103	153.126
338	C	2005-03-17	17	3	2005	21:00:00	21	-25.456	153.151
339	C	2005-03-19	19	3	2005	22:00:00	22	-25.194	153.273
340	C	2005-03-25	25	3	2005	17:45:00	17	-25.1253	153.113
341	C	2005-04-05	5	4	2005	15:00:00	15	-25.3374	153.201
342	C	2005-04-13	13	4	2005	16:35:00	16	-25.3374	153.201
343	C	2005-04-25	25	4	2005	19:00:00	19	-25.456	153.151
344	C	2005-04-26	26	4	2005	21:00:00	21	-25.456	153.151
345	C	2005-05-10	10	5	2005	18:30:00	18	-25.4975	153.133
346	C	2005-05-13	13	5	2005	20:00-21:00	20	-24.9665	153.338
347	C	2005-05-16	16	5	2005	10:00:00	10	-25.3136	153.215
348	C	2005-05-17	17	5	2005	17:30:00	17	-25.2105	153.265
349	C	2005-05-21	21	5	2005	16:45:00	16	-25.4975	153.133
350	C	2005-05-22	22	5	2005	23:30:00	23	-25.456	153.151
351	C	2005-05-23	23	5	2005	02:00:00	2	-25.456	153.151
352	C	2005-05-29	29	5	2005	08:20:00	8	-24.956	-24.956
353	C	2005-05-29	29	5	2005	20:00:00	20	-24.956	-24.956
354	C	2005-05-30	30	5	2005	21:00:00	21	-24.9665	153.338
355	C	2005-06-02	2	6	2005	09:42:00	9	-25.5265	153.121
356	C	2005-06-02	2	6	2005	18:30-23:00	21	-25.4975	153.133
357	C	2005-06-12	12	6	2005	06:00:00	6	-25.1253	153.113
358	C	2005-06-21	21	6	2005	07:30:00	7	-25.2743	153.234
359	C	2005-06-23	23	6	2005	23:00:00	23	-25.3374	153.201
360	C	2005-06-25	25	6	2005	14:00-15:00	14	-25.7964	153.05
361	C	2005-07-09	9	7	2005	12:30:00	12	-25.4693	153.145
362	C	2005-07-22	22	7	2005	17:05:00	17	-25.4975	153.133
363	C	2005-07-26	26	7	2005	02:00:00	2	-24.9665	153.338
364	C	2005-07-31	31	7	2005	14:00:00	14	-25.4975	153.133
365	C	2005-08-01	1	8	2005	03:00:00	3	-25.4975	153.133
366	C	2005-08-02	2	8	2005	Overnight	12	-24.9665	153.338
367	C	2005-08-24	24	8	2005	04:00:00	4	-25.456	153.151
368	C	2005-09-22	22	9	2005	04:00:00	4	-25.4975	153.133
369	C	2005-09-22	22	9	2005	morning	8	-25.5265	153.121
370	C	2005-10-01	1	10	2005	20:30:00	20	-25.456	153.151
371	C	2005-10-03	3	10	2005	Overnight	12	-25.4975	153.133
372	C	2005-10-05	5	10	2005	12-14:00:00	13	-25.4433	153.05
373	C	2005-10-08	8	10	2005	05:30:00	5	-25.3136	153.215
374	C	2005-10-08	8	10	2005	19:00:00	19	-25.4693	153.145
375	C	2005-10-09	9	10	2005	find report		-25.4975	153.133
376	C	2005-10-09	9	10	2005	23:00:00	23	-25.5111	153.128
377	C	2005-10-12	12	10	2005	02:00:00	2	-25.456	153.151
378	C	2005-10-18	18	10	2005	18:00:00	18	-25.194	153.273
379	C	2005-10-19	19	10	2005	18:30:00	18	-25.2458	153.245
380	C	2005-10-22	22	10	2005	12:00:00	12	-25.5103	153.126
381	C	2005-10-23	23	10	2005	19:00:00	19	-25.456	153.151
382	C	2005-10-26	26	10	2005	early morning	5	-25.5788	153.102
383	C	2005-10-26	26	10	2005	18:00:00	18	-25.5103	153.126
384	C	2005-10-31	31	10	2005	21:00:00	21	-25.456	153.151
385	C	2005-11-12	12	11	2005	19:00:00	19	-25.4975	153.133
386	C	2005-11-16	16	11	2005	18:30:00	18	-25.2458	153.245
387	C	2005-11-23	23	11	2005	19:00:00	19	-25.456	153.151
388	C	2005-12-03	3	12	2005	18:00:00	18	-25.456	153.151
389	C	2005-12-10	10	12	2005	19:00:00	19	-25.4975	153.133
390	C	2005-12-17	17	12	2005	18:30:00	18	-25.2458	153.245
391	C	2005-12-17	17	12	2005	21:30:00	21	-25.456	153.151
392	C	2005-12-27	27	12	2005	07:50:00	7	-25.5103	153.126
393	C	2006-01-11	11	1	2006	19:00:00	19	-25.3136	153.215
394	C	2006-01-14	14	1	2006	21:00:00	21	-25.5265	153.121
395	C	2006-01-17	17	1	2006	17:00:00	17	-25.5103	153.126
396	C	2006-01-26	26	1	2006	23:00:00	23	-25.3839	153.183
397	C	2006-01-27	27	1	2006	14:40:00	14	-25.4693	153.145
398	C	2006-01-29	29	1	2006	01:00:00	1	-25.2559	153.243
399	C	2006-02-02	2	2	2006	02:00:00	2	-25.5265	153.121
400	C	2006-02-03	3	2	2006	21:00:00	21	-25.4975	153.133
401	C	2006-02-03	3	2	2006	02:00:00	2	-25.5265	153.121
402	C	2006-02-04	4	2	2006	20:00:00	20	-25.4975	153.133
403	C	2006-02-04	4	2	2006	02:00:00	2	-25.5265	153.121
404	C	2006-02-11	11	2	2006	19:00:00	19	-25.456	153.151
405	C	2006-02-11	11	2	2006	12:00:00	12	-25.456	153.151
406	C	2006-02-16	16	2	2006	20:00:00	20	-25.456	153.151
407	C	2006-02-18	18	2	2006	13:00:00	13	-25.4739	153.057
408	C	2006-02-26	26	2	2006	16:30-18:30	17	-25.5103	153.126
409	C	2006-03-05	5	3	2006	15:15:00	15	-25.3936	153.032
410	C	2006-03-07	7	3	2006	overnight	12	-25.404	153.174
411	C	2006-03-08	8	3	2006	17:00:00	17	-25.347	153.199
412	D	2006-03-13	13	3	2006	11:00:00	11	-25.5103	153.126
413	C	2006-03-19	19	3	2006	18:30:00	18	-25.3374	153.201
414	C	2006-03-22	22	3	2006	18:00:00	18	-25.5111	153.128
415	C	2006-03-23	23	3	2006	15:45:00	15	-25.5103	153.126
416	C	2006-03-26	26	3	2006	Day	12	-25.5103	153.126
417	C	2006-04-01	1	4	2006	not stated		-24.9114	153.278
418	C	2006-04-02	2	4	2006	19:00:00	19	-25.1089	153.313
419	C	2006-04-07	7	4	2006	early morning	5	-25.4975	153.133
420	C	2006-04-23	23	4	2006	19:00:00	19	-25.0079	153.357
421	C	2006-05-06	6	5	2006	find report		-25.3839	153.183
422	C	2006-05-06	6	5	2006	00:00:00	0	-25.3839	153.183
423	C	2006-05-16	16	5	2006	00:30:00	0	-25.4975	153.133
424	C	2006-05-18	18	5	2006	early evening	17	-24.9619	153.311
425	C	2006-05-26	26	5	2006	find report		-24.9253	153.279
426	C	2006-05-26	26	5	2006	13:05:00	13	-25.3136	153.215
427	C	2006-05-29	29	5	2006	find report		-25.5103	153.126
428	C	2006-05-29	29	5	2006	18:00:00	18	-25.5111	153.128
429	C	2006-06-05	5	6	2006	early evening	17	-25.3248	153.21
430	C	2006-06-10	10	6	2006	not stated		-25.3374	153.201
431	C	2006-06-26	26	6	2006	21:00:00	21	-25.456	153.151
432	C	2006-07-05	5	7	2006	06:00:00	6	-25.456	153.151
433	C	2006-07-05	5	7	2006	14:10:00	14	-25.4471	152.989
434	C	2006-07-12	12	7	2006	overnight	12	-25.4975	153.133
435	C	2006-07-15	15	7	2006	15:54:00	15	-25.4722	153.139
436	C	2006-07-24	24	7	2006	overnight	12	-25.456	153.151
437	C	2006-07-26	26	7	2006	17:30:00	17	-25.4975	153.133
438	C	2006-07-26	26	7	2006	13:30:00	13	-25.6721	153.078
439	C	2006-07-27	27	7	2006	06:00:00	6	-25.4975	153.133
440	C	2006-08-02	2	8	2006	18:30:00	18	-25.2961	153.223
441	C	2006-08-04	4	8	2006	overnight	12	-25.456	153.151
442	C	2006-08-19	19	8	2006	02:00:00	2	-25.4739	153.057
443	C	2006-08-21	21	8	2006	morning	8	-25.5001	152.988
444	C	2006-08-24	24	8	2006	06:30:00	6	-24.9665	153.338
445	C	2006-09-01	1	9	2006	07:20:00	7	-25.5265	153.121
446	C	2006-09-05	5	9	2006	12:00:00	12	-25.4433	153.05
447	C	2006-09-12	12	9	2006	12:00:00	12	-25.5103	153.126
448	C	2006-10-02	2	10	2006	11:30:00	11	-25.4585	153.13
449	C	2006-11-04	4	11	2006	unknown		-25.4975	153.133
450	C	2006-11-15	15	11	2006	07:25:00	7	-24.956	-24.956
451	C	2006-11-23	23	11	2006	14:00:00	14	-25.4452	153.052
452	C	2006-11-24	24	11	2006	find report		-25.3374	153.201
453	C	2006-12-02	2	12	2006	20:30:00	20	-25.3374	153.201
454	C	2006-12-08	8	12	2006	19:30:00	19	-25.3374	153.201
455	C	2006-12-14	14	12	2006	12:00:00	12	-25.3374	153.201
456	C	2006-12-18	18	12	2006	15:15:00	15	-25.5103	153.126
457	C	2006-12-21	21	12	2006	05:50:00	5	-25.4975	153.133
458	C	2006-12-23	23	12	2006	19:00:00	19	-25.4975	153.133
459	C	2006-12-24	24	12	2006	18:30:00	18	-25.4975	153.133
460	C	2006-12-24	24	12	2006	18:30:00	18	-25.3374	153.201
461	C	2006-12-28	28	12	2006	03:00:00	3	-25.5103	153.126
462	C	2006-12-29	29	12	2006	18:00-21:00	19	-25.4975	153.133
463	D	2007-01-02	2	1	2007	13:30:00	13	-25.3964	153.021
464	C	2007-01-08	8	1	2007	17:45:00	17	-25.4975	153.133
465	C	2007-01-11	11	1	2007	22:00:00	22	-25.4975	153.133
466	C	2007-01-12	12	1	2007	18:20:00	18	-25.4975	153.133
467	C	2007-01-15	15	1	2007	14:00:00	14	-25.4433	153.05
468	C	2007-01-30	30	1	2007	15:00:00	15	-25.0079	153.357
469	C	2007-02-07	7	2	2007	12:00:00	12	-25.4693	153.145
470	C	2007-02-13	13	2	2007	13:05:00	13	-25.4693	153.145
471	C	2007-02-13	13	2	2007	13:35:00	13	-25.0079	153.357
472	C	2007-02-16	16	2	2007	13:25:00	13	-25.5103	153.126
473	C	2007-03-06	6	3	2007	13:00:00	13	-25.4433	153.05
474	C	2007-03-12	12	3	2007	17:40:00	17	-25.5111	153.128
475	C	2007-03-14	14	3	2007	09:30:00	9	-25.5111	153.128
476	C	2007-03-15	15	3	2007	12:40:00	12	-25.4722	153.139
477	C	2007-03-24	24	3	2007	late PM	10	-25.1689	153.285
478	C	2007-03-29	29	3	2007	15:30:00	15	-25.4433	153.05
479	C	2007-04-05	5	4	2007	04:00:00	4	-25.4765	153.061
480	C	2007-04-05	5	4	2007	overnight	12	-25.5265	153.121
481	C	2007-04-06	6	4	2007	18:00:00	18	-25.4975	153.133
482	C	2007-04-07	7	4	2007	11:30:00	11	-25.5111	153.128
483	C	2007-04-08	8	4	2007	18:00:00	18	-25.5103	153.126
484	C	2007-04-13	13	4	2007	17:30:00	17	-25.4975	153.133
485	C	2007-04-14	14	4	2007	16:00:00	16	-25.4975	153.133
486	C	2007-05-04	4	5	2007	10:00:00	10	-25.4975	153.133
487	C	2007-05-06	6	5	2007	13:00:00	13	-25.0079	153.357
488	C	2007-05-07	7	5	2007	07:25:00	7	-25.4693	153.145
489	C	2007-05-08	8	5	2007	08:00:00	8	-25.3136	153.215
490	C	2007-05-12	12	5	2007	17:30:00	17	-25.5265	153.121
491	C	2007-05-16	16	5	2007	14:45:00	14	-25.3467	153.2
492	C	2007-05-18	18	5	2007	13:30:00	13	-25.3136	153.215
493	C	2007-05-19	19	5	2007	overnight	12	-25.456	153.151
494	C	2007-05-20	20	5	2007	16:00:00	16	-25.347	153.199
495	C	2007-05-25	25	5	2007	17:00:00	17	-25.3397	153.203
496	C	2007-06-09	9	6	2007	16:00:00	16	-25.4975	153.133
497	C	2007-06-10	10	6	2007	late evening	10	-25.1089	153.313
498	C	2007-06-11	11	6	2007	19:00:00	19	-25.4975	153.133
499	C	2007-06-12	12	6	2007	18:30:00	18	-25.194	153.273
500	C	2007-06-12	12	6	2007	17:30:00	17	-25.194	153.273
501	C	2007-06-13	13	6	2007	20:00:00	20	-25.4975	153.133
502	D	2007-06-14	14	6	2007	18:30:00	18	-25.2743	153.234
503	C	2007-06-14	14	6	2007	18:30:00	18	-25.2743	153.234
504	C	2007-06-16	16	6	2007	12:52:00	12	-25.0121	153.357
505	C	2007-06-17	17	6	2007	22:00 & 7:00	22	-25.456	153.151
506	C	2007-06-17	17	6	2007	19:00:00	19	-25.4975	153.133
507	C	2007-06-17	17	6	2007	13:00:00	13	-25.0079	153.357
508	C	2007-06-17	17	6	2007	15:15:00	15	-25.194	153.273
509	C	2007-06-17	17	6	2007	01:00:00	1	-25.194	153.273
510	C	2007-06-18	18	6	2007	find report		-25.0079	153.357
511	C	2007-06-21	21	6	2007	between 12am and 6am	3	-25.456	153.151
512	C	2007-06-23	23	6	2007	06:30:00	6	-25.456	153.151
513	C	2007-06-25	25	6	2007	13:00:00	13	-25.456	153.151
514	C	2007-06-27	29	6	2007	17:00:00	17	-25.194	153.273
515	C	2007-07-11	11	7	2007	13:00:00	13	-25.0079	153.357
516	C	2007-07-12	12	7	2007	08:30:00	8	-25.456	153.151
517	C	2007-08-05	5	8	2007	16:45:00	16	-25.5111	153.128
518	C	2007-08-31	31	8	2007	uk		-25.5788	153.102
519	C	2007-09-05	5	9	2007	09:40:00	9	-25.0738	153.329
520	D	2007-09-09	9	9	2007	15-21:00	18	-25.1253	153.113
521	C	2007-09-09	9	9	2007	after 19:00	19	-25.4975	153.133
522	D	2007-09-11	11	9	2007	Day time	12	-25.1689	153.285
523	C	2007-09-20	20	9	2007	20:00:00	20	-25.4975	153.133
524	C	2007-09-20	20	9	2007	21:00:00	21	-25.4975	153.133
525	C	2007-09-21	21	9	2007	o'night	12	-25.456	153.151
526	C	2007-09-22	22	9	2007	overnite	12	-25.5265	153.121
527	C	2007-09-23	23	9	2007	o'night	12	-25.4975	153.133
528	C	2007-10-04	4	10	2007	11:40:00	11	-25.4433	153.05
529	C	2007-10-04	4	10	2007	11:00:00	11	-25.4433	153.05
530	C	2007-10-05	5	10	2007	07:15:00	7	-25.5111	153.128
531	C	2007-10-15	15	10	2007	12:44:00	12	-25.4538	153.125
532	C	2007-10-26	26	10	2007	evening	19	-25.7855	153.029
533	C	2007-11-03	3	11	2007	21:15:00	21	-25.4975	153.133
534	C	2007-11-17	17	11	2007	09:01:00	9	-25.3964	153.021
535	C	2007-11-18	18	11	2007	20:00-21:00	20	-25.456	153.151
536	C	2007-11-18	18	11	2007	06:45:00	6	-25.2559	153.243
537	C	2007-11-20	20	11	2007	11:20:00	11	-25.4433	153.05
538	C	2007-11-22	22	11	2007	through evening	21	-25.456	153.151
539	C	2007-11-23	23	11	2007	18:00-21:30	19	-25.456	153.151
540	C	2007-11-26	26	11	2007	11:45:00	11	-25.4452	153.052
541	C	2007-11-30	30	11	2007	14:00:00	14	-25.4433	153.05
542	C	2007-12-02	2	12	2007	13:00:00	13	-25.404	153.174
543	C	2007-12-11	11	12	2007	15:00:00	15	-25.4452	153.052
544	C	2007-12-15	15	12	2007	12:15:00	12	-25.7964	153.05
545	C	2007-12-23	23	12	2007	13-14:00:00	13	-25.4433	153.05
546	C	2007-12-23	23	12	2007	13:00:00	13	-25.4452	153.052
547	C	2007-12-26	26	12	2007	overnight	12	-25.4975	153.133
548	C	2008-01-12	12	1	2008	13:00:00	13	-25.4452	153.052
549	C	2008-01-13	13	1	2008	15:00:00	15	-25.4452	153.052
550	C	2008-01-16	16	1	2008	17:30:00	17	-25.4452	153.052
551	C	2008-01-27	27	1	2008	during day	12	-25.7855	153.029
552	C	2008-02-15	15	2	2008	17:30:00	17	-25.5103	153.126
553	C	2008-02-23	23	2	2008	12:00:00	12	-25.4452	153.052
554	C	2008-02-25	25	2	2008	03:00:00	3	-25.4975	153.133
555	C	2008-02-27	27	2	2008	afternoon	15	-25.2183	153.255
556	C	2008-02-28	28	2	2008	01:09:00	1	-25.456	153.151
557	C	2008-02-28	28	2	2008	08:30:00	8	-25.2183	153.255
558	C	2008-03-08	8	3	2008	20:30:00	20	-25.456	153.151
559	C	2008-03-21	21	3	2008	08:50:00	8	-24.964	153.341
560	C	2008-03-21	21	3	2008	14:30:00	14	-24.964	153.341
561	C	2008-03-22	22	3	2008	15:40:00	15	-24.9665	153.338
562	C	2008-03-28	28	3	2008	late afternoon	15	-25.4452	153.052
563	D	2008-04-01	1	4	2008	13:00:00	13	-25.4452	153.052
564	C	2008-04-03	3	4	2008	12:00-15:00	13	-25.4433	153.05
565	C	2008-04-14	14	4	2008	13:30:00	13	-25.4452	153.052
566	C	2008-04-15	15	4	2008	15:30:00	15	-25.4452	153.052
567	C	2008-04-15	15	4	2008	07:00:00	7	-25.5265	153.121
568	C	2008-04-17	17	4	2008	find report		-25.4739	153.057
569	C	2008-04-19	19	4	2008	12:30:00	12	-25.4452	153.052
570	C	2008-04-28	28	4	2008	00:04:00	0	-25.456	153.151
571	C	2008-05-03	3	5	2008	overnight	12	-25.456	153.151
572	C	2008-05-16	16	5	2008	14:14:00	14	-25.2183	153.255
573	C	2008-05-16	16	5	2008	overnight	12	-25.1089	153.313
574	C	2008-05-17	17	5	2008	12:50:00	12	-25.5111	153.128
575	C	2008-05-17	17	5	2008	17:30:00	17	-25.4975	153.133
576	C	2008-06-17	17	6	2008	overnight	12	-25.5788	153.102
577	C	2008-07-01	1	7	2008	daily	12	-25.2458	153.245
578	C	2008-07-28	28	7	2008	01:00:00	1	-25.1089	153.313
579	C	2008-08-05	5	8	2008	18:30:00	18	-25.5041	153.129
580	C	2008-08-07	7	8	2008	20:00:00	20	-25.5041	153.129
581	C	2008-08-30	30	8	2008	18:30:00	18	-25.5103	153.126
582	C	2008-09-11	11	9	2008	15:30:00	15	-25.3964	153.021
583	C	2008-09-17	17	9	2008	09:00:00	9	-25.5265	153.121
584	C	2008-09-21	21	9	2008	overnight	12	-25.456	153.151
585	C	2008-09-27	27	9	2008	during day	12	-25.7855	153.029
586	C	2008-10-06	6	10	2008	18:00:00	18	-25.4975	153.133
587	C	2008-10-22	22	10	2008	find report		-25.3248	153.21
588	C	2008-10-22	22	10	2008	find report		-25.3248	153.21
589	C	2008-10-22	22	10	2008	15:00:00	15	-25.2105	153.265
590	C	2008-10-28	28	10	2008	11:30:00	11	-25.2183	153.255
591	C	2008-10-30	30	10	2008	afternoon	15	-25.2183	153.255
592	C	2008-10-30	30	10	2008	afternoon	15	-25.2183	153.255
593	C	2008-11-01	1	11	2008	14:00:00	14	-25.231	153.255
594	C	2008-11-03	3	11	2008	13:30-18:00	16	-25.2183	153.255
595	C	2008-11-15	15	11	2008	20:00:00	20	-25.2743	153.234
596	C	2008-11-21	21	11	2008	13:00:00	13	-25.4433	153.05
597	C	2008-11-28	28	11	2008	overnight	12	-25.5265	153.121
598	C	2008-12-12	12	12	2008	19:00:00	19	-25.2743	153.234
599	C	2008-12-13	13	12	2008	22:00:00	22	-25.4975	153.133
600	C	2008-12-15	15	12	2008	17:55:00	17	-25.5111	153.128
601	C	2008-12-25	25	12	2008	15:00-16:00	15	-25.4452	153.052
602	C	2008-12-27	27	12	2008	14:00:00	14	-25.4452	153.052
603	C	2008-12-28	28	12	2008	during day	12	-25.4975	153.133
604	C	2009-01-08	8	1	2009	16:00:00	16	-25.4433	153.05
605	C	2009-01-08	8	1	2009	overnight	12	-25.4975	153.133
606	C	2009-01-08	8	1	2009	16:00:00	16	-24.6947	153.252
607	C	2009-01-11	11	1	2009	17:00-20:00	18	-25.2458	153.245
608	C	2009-01-11	11	1	2009	during day	12	-25.4975	153.133
609	C	2009-01-13	13	1	2009	19:30:00	19	-25.2743	153.234
610	C	2009-01-17	17	1	2009	21:00:00	21	-25.4975	153.133
611	C	2009-01-24	24	1	2009	15:40:00	15	-25.4975	153.133
612	C	2009-01-25	25	1	2009	15:40:00	15	-25.5111	153.128
613	C	2009-02-08	8	2	2009	Day time	12	-25.3964	153.021
614	C	2009-03-23	23	3	2009	during day	12	-25.2183	153.255
615	D	2009-03-24	24	3	2009	during day	12	-25.2105	153.265
616	C	2009-03-25	25	3	2009	07:45:00	7	-25.456	153.151
617	C	2009-03-28	28	3	2009	14:00:00	14	-25.2183	153.255
618	C	2009-04-01	1	4	2009	15:00:00	15	-25.4975	153.133
619	C	2009-04-01	1	4	2009	16:00-16:30	16	-25.4975	153.133
620	C	2009-04-02	2	4	2009	13:30:00	13	-25.4433	153.05
621	C	2009-04-03	3	4	2009	14:30-17:30	15	-25.2961	153.223
622	C	2009-04-05	5	4	2009	evening	21	-25.5265	153.121
623	C	2009-04-05	5	4	2009	evening	19	-25.4975	153.133
624	C	2009-04-06	6	4	2009	during day	12	-25.3964	153.021
625	D	2009-04-06	6	4	2009	15:00:00	15	-25.5265	153.121
626	C	2009-04-12	12	4	2009	late night	10	-25.0738	153.329
627	C	2009-04-12	12	4	2009	find report		-25.4424	153.157
628	C	2009-04-18	18	4	2009	14:45:00	14	-25.4077	153.124
629	D	2009-04-26	26	4	2009	08:30:00	8	-25.2183	153.255
630	C	2009-05-06	6	5	2009	16:15-17:45	16	-25.4077	153.124
631	C	2009-05-06	6	5	2009	16:00:00	16	-25.7964	153.05
632	C	2009-06-03	3	6	2009	17:30-10:00	19	-25.4077	153.124
633	C	2009-06-10	10	6	2009	overnight	12	-25.231	153.255
634	C	2009-06-15	15	6	2009	16:30:00	16	-25.5111	153.128
635	C	2009-06-28	28	6	2009	17:04:00	17	-25.5111	153.128
636	C	2009-07-04	4	7	2009	find report		-25.4975	153.133
637	C	2009-07-06	6	7	2009	08:30:00	8	-25.2743	153.234
638	C	2009-07-07	7	7	2009	unknown
639	C	2009-07-15	15	7	2009	overnight	12	-25.0738	153.329
640	C	2009-08-13	13	8	2009	08:20:00	8	-25.5265	153.121
641	D	2009-08-15	15	8	2009	07:00:00	7	-24.9773	153.232
642	C	2009-10-09	9	10	2009	22:00:00	22	-25.2743	153.234
643	C	2009-10-14	14	10	2009	during day	12	-25.2743	153.234
644	C	2009-10-14	14	10	2009	14:00:00	14	-25.194	153.273
645	C	2009-11-02	2	11	2009	day time	12	-25.231	153.255
646	C	2009-11-09	9	11	2009	08:45:00	8	-25.3136	153.215
647	C	2009-11-17	17	11	2009	05:00:00	5	-25.4975	153.133
648	C	2009-11-26	26	11	2009	15:00:00	15	-25.231	153.255
649	C	2009-11-27	27	11	2009	07:00:00	7	-25.231	153.255
650	C	2009-11-27	27	11	2009	21:00:00	21	-25.194	153.273
651	C	2009-11-27	27	11	2009	find report		-25.4975	153.133
652	C	2009-12-07	7	12	2009	23:00:00	23	-25.2183	153.255
653	C	2009-12-09	9	12	2009	find report		-25.2743	153.234
654	C	2009-12-12	12	12	2009	15:00:00	15	-25.2105	153.265
655	C	2009-12-20	20	12	2009	find report		-25.5265	153.121
656	C	2009-12-20	20	12	2009	find report		-25.5265	153.121
657	C	2009-12-24	24	12	2009	overnight	12	-25.2743	153.234
658	C	2009-12-29	29	12	2009	find report		-25.5265	153.121
659	C	2009-12-29	29	12	2009	find report		-25.5265	153.121
660	C	2010-01-07	7	1	2010	11:45:00	11	-25.5265	153.121
661	C	2010-01-16	16	1	2010	09:40:00	9	-25.4452	153.052
662	C	2010-02-04	4	2	2010	23:00:00	23	-25.4424	153.157
663	D	2010-03-07	7	3	2010	07:30:00	7	-25.2743	153.234
664	C	2010-03-15	15	3	2010	19:00:00	19	-25.3248	153.21
665	C	2010-03-15	15	3	2010	21:30:00	21	-25.456	153.151
666	C	2010-03-15	15	3	2010	23:00:00	23	-25.456	153.151
667	C	2010-03-19	19	3	2010	overnight	12	-25.456	153.151
668	C	2010-03-19	19	3	2010	09:45:00	9	-25.4975	153.133
669	C	2010-03-27	27	3	2010	20:30:00	20	-25.4424	153.157
670	C	2010-03-28	28	3	2010	overnight	12	-25.4424	153.157
671	C	2010-03-29	29	3	2010	18:30:00	18	-25.5265	153.121
672	C	2010-03-30	30	3	2010	18:00-19:00	18	-25.5265	153.121
673	D	2010-03-31	31	3	2010	01:30:00	1	-25.5265	153.121
674	C	2010-03-31	31	3	2010	During day	12	-25.4975	153.133
675	D	2010-04-03	3	4	2010	18:30:00	18	-25.456	153.151
676	C	2010-04-18	18	4	2010	14:30:00	14	-25.2961	153.223
677	C	2010-04-22	22	4	2010	16:00:00	16	-25.2559	153.243
678	C	2010-04-22	22	4	2010	01:00:00	1	-25.404	153.174
679	C	2010-04-25	25	4	2010	7:00-8:00	7	-25.4975	153.133
680	C	2010-04-26	26	4	2010	overnight	12	-25.3839	153.183
681	C	2010-04-29	29	4	2010	not stated		-25.2559	153.243
682	C	2010-05-04	4	5	2010	16:00:00	16	-25.2961	153.223
683	C	2010-05-11	11	5	2010	overnight	12	-25.4424	153.157
684	C	2010-05-20	20	5	2010	19:00-20:00	19	-25.404	153.174
685	C	2010-05-21	21	5	2010	06:00:00	6	-25.456	153.151
686	C	2010-05-22	22	5	2010	18:30:00	18	-25.404	153.174
687	C	2010-06-06	6	6	2010	06:00:00	6	-25.456	153.151
688	C	2010-06-16	16	6	2010	00:52:00	0	-25.1089	153.313
689	C	2010-06-17	17	6	2010	17:00:00	17	-25.4975	153.133
690	C	2010-06-23	23	6	2010	afternoon	15	-25.4424	153.157
691	C	2010-06-25	25	6	2010	12:30:00	12	-25.194	153.273
692	C	2010-06-25	25	6	2010	find report		-25.456	153.151
693	C	2010-06-25	25	6	2010	19:50:00	19	-25.3839	153.183
694	C	2010-06-27	27	6	2010	17:00:00	17	-25.194	153.273
695	C	2010-06-30	30	6	2010	find report		-25.456	153.151
696	C	2010-07-02	2	7	2010	find report		-25.4975	153.133
697	C	2010-07-03	3	7	2010	find report		-25.4975	153.133
698	C	2010-07-06	6	7	2010	find report		-25.5788	153.102
699	C	2010-10-14	14	10	2010	18:00:00	18	-25.194	153.273
700	C	2010-11-05	5	11	2010	12:30:00	12	-24.9773	153.232
701	D	2010-11-08	8	11	2010	during day	12	-25.1089	153.313
702	C	2010-11-09	9	11	2010	19:00:00	19	-25.2458	153.245
703	C	2010-11-10	10	11	2010	22:00:00	22	-25.2105	153.265
704	C	2010-11-11	11	11	2010	13:30:00	13	-25.0079	153.357
705	C	2010-11-14	14	11	2010	find report		-25.1689	153.285
706	C	2010-11-14	14	11	2010	afternoon	15	-24.9773	153.232
707	C	2010-11-17	17	11	2010	16:00:00	16	-25.347	153.199
708	C	2010-11-19	19	11	2010	evening	19	-25.194	153.273
709	C	2010-11-20	20	11	2010	01:00:00	1	-25.3248	153.21
710	C	2010-11-26	26	11	2010	15:00:00	15	-25.194	153.273
711	C	2010-11-27	27	11	2010	16:00:00	16	-25.194	153.273
712	C	2010-11-29	29	11	2010	23:00:00	23	-25.2458	153.245
713	C	2010-11-29	29	11	2010	03:00:00	3	-25.194	153.273
714	C	2010-11-30	30	11	2010	during day	12	-25.194	153.273
715	C	2010-12-04	4	12	2010	21:00-04:00	0	-25.1089	153.313
716	C	2010-12-06	6	12	2010	early morning	5	-25.231	153.255
717	C	2010-12-07	7	12	2010	find report		-25.2183	153.255
718	C	2010-12-08	8	12	2010	overnight	12	-25.194	153.273
719	C	2010-12-10	10	12	2010	find report		-25.4975	153.133
720	C	2010-12-11	11	12	2010	06:30:00	6	-25.2559	153.243
721	C	2010-12-22	22	12	2010	find report		-25.1089	153.313
722	C	2010-12-23	23	12	2010	find report		-25.1089	153.313
723	C	2010-12-26	26	12	2010	overnight	12	-25.1089	153.313
724	C	2011-01-02	2	1	2011	14:30:00	14	-25.5265	153.121
725	C	2011-01-04	4	1	2011	00:00:00	0	-25.404	153.174
726	C	2011-01-10	10	1	2011	18:00:00	18	-25.0738	153.329
727	C	2011-01-11	11	1	2011	15:15:00	15	-25.3136	153.215
728	C	2011-01-11	11	1	2011	16:00:00	16	-25.3136	153.215
729	C	2011-01-16	16	1	2011	08:00:00	8	-25.4433	153.05
730	C	2011-02-06	6	2	2011	11:05:00	11	-25.4975	153.133
731	C	2011-02-27	27	2	2011	19:00:00	19	-25.456	153.151
732	C	2011-03-01	1	3	2011	Unknown		-25.2458	153.245
733	C	2011-03-05	5	3	2011	00:00:00	0	-25.456	153.151
734	C	2011-03-18	18	3	2011	find report		-25.456	153.151
735	C	2011-03-18	18	3	2011	23:30:00	23	-25.456	153.151
736	C	2011-03-19	19	3	2011	find report		-25.5265	153.121
737	C	2011-03-19	19	3	2011	17:50:00	17	-25.456	153.151
738	C	2011-03-19	19	3	2011	23:00:00	23	-24.9773	153.232
739	C	2011-03-29	29	3	2011	19:00:00	19	-25.5265	153.121
740	C	2011-03-29	29	3	2011	23:00:00	23	-25.4975	153.133
741	C	2011-04-01	1	4	2011	Various		-25.194	153.273
742	C	2011-04-01	1	4	2011	Night	21	-25.194	153.273
743	C	2011-04-02	2	4	2011	10:00:00	10	-25.2183	153.255
744	C	2011-04-02	2	4	2011	21:00:00	21	-25.2183	153.255
745	C	2011-04-03	3	4	2011	18:15:00	18	-25.5265	153.121
746	C	2011-04-09	9	4	2011	17:00:00	17	-25.194	153.273
747	C	2011-04-12	12	4	2011	13:00:00	13	-25.3136	153.215
748	D	2011-04-14	14	4	2011	22:30:00	10	-25.194	153.273
749	C	2011-04-15	15	4	2011	16:00:00	16	-25.4975	153.133
750	C	2011-04-16	16	4	2011	16:00:00	16	-25.5265	153.121
751	C	2011-04-16	16	4	2011	16:10:00	16	-25.5265	153.121
752	C	2011-04-16	16	4	2011	Unknown		-25.4424	153.157
753	C	2011-04-17	17	4	2011	23:00:00	23	-25.456	153.151
754	C	2011-04-20	20	4	2011	13:30:00	13	-25.2183	153.255
755	C	2011-04-21	21	4	2011	02:00:00	2	-25.4975	153.133
756	C	2011-04-21	21	4	2011	23:00:00	23	-25.456	153.151
757	C	2011-04-22	22	4	2011	21:30:00	21	-25.194	153.273
758	C	2011-04-23	23	4	2011	18:00:00	18	-25.194	153.273
759	C	2011-04-26	26	4	2011	11:00:00	11	-25.5788	153.102
760	D	2011-04-26	26	4	2011	01:00:00	1	-25.5265	153.121
761	C	2011-04-28	28	4	2011	07:55:00	7	-25.456	153.151
762	C	2011-05-02	2	5	2011	17:30:00	17	-25.2105	153.265
763	C	2011-05-10	10	5	2011	17:00:00	17	-25.456	153.151
764	C	2011-05-10	10	5	2011	18:00:00	18	-25.456	153.151
765	C	2011-05-20	20	5	2011	15:00:00	15	-25.4424	153.157
766	C	2011-05-26	26	5	2011	23:00:00	23	-25.3839	153.183
767	C	2011-05-26	26	5	2011	12:00:00	12	-25.4424	153.157
768	C	2011-05-26	26	5	2011	0900:1300	9	-25.4424	153.157
769	C	2011-05-29	29	5	2011	between 12pm & 3pm	13	-25.404	153.174
770	C	2011-05-29	29	5	2011	0230:0330	15	-25.5265	153.121
771	C	2011-06-12	12	6	2011	12:30:00	12	-24.9773	153.232
772	C	2011-07-04	4	7	2011	10:00:00	10	-25.4975	153.133
773	C	2011-07-05	5	7	2011	10:00:00	10	-25.3248	153.21
774	C	2011-07-06	6	7	2011	13:00:00	13	-25.2105	153.265
775	D	2011-07-21	21	7	2011	03:30:00	3	-25.4424	153.157
776	C	2011-07-22	22	7	2011	12:45:00	12	-25.4433	153.05
777	C	2011-07-23	23	7	2011	08:35:00	8	-25.3248	153.21
778	C	2011-07-24	24	7	2011	13:30:00	13	-25.3248	153.21
779	C	2011-07-24	24	7	2011	21:00:00	21	-25.3839	153.183
780	C	2011-07-26	26	7	2011	0100-0600	3	-25.4975	153.133
781	C	2011-07-30	30	7	2011	10:00-16:00	13	-25.4975	153.133
782	C	2011-08-02	2	8	2011	Between 11.30-1400	13	-25.456	153.151
783	C	2011-08-04	4	8	2011	15:30:00	15	-25.404	153.174
784	C	2011-08-11	11	8	2011	12:00:00	12	-25.5265	153.121
785	C	2011-08-12	12	8	2011	23:00:00	23	-25.5265	153.121
786	C	2011-08-12	12	8	2011	00:00:00	0	-25.404	153.174
787	C	2011-08-12	12	8	2011	16:00:00	16	-25.404	153.174
788	C	2011-08-19	19	8	2011	11:00:00	11	-25.4975	153.133
789	C	2011-08-19	19	8	2011	15:00:00	15	-25.4975	153.133
790	C	2011-08-20	20	8	2011	16:00:00	16	-25.4975	153.133
791	C	2011-08-26	26	8	2011	08:00:00	8	-25.404	153.174
792	C	2011-08-30	30	8	2011	09:00:00	9	-25.456	153.151
793	C	2011-09-09	9	9	2011	15:45:00	15	-25.3248	153.21
794	C	2011-09-12	12	9	2011	13:00:00	13	-24.9674	153.327
795	C	2011-09-13	13	9	2011	22:30:00	22	-25.4975	153.133
796	C	2011-09-13	13	9	2011	12:00:00	12	-25.3136	153.215
797	D	2011-09-15	15	9	2011	07:00:00	7	-25.4975	153.133
798	C	2011-09-15	15	9	2011	19:03:00	19	-25.4975	153.133
799	C	2011-09-15	15	9	2011	07:00:00	7	-25.4975	153.133
800	C	2011-09-17	17	9	2011	10:25:00	10	-25.3839	153.183
801	C	2011-09-22	22	9	2011	08:00:00	8	-25.3397	153.203
802	C	2011-09-24	24	9	2011	21:00:00	21	-25.456	153.151
803	C	2011-09-24	24	9	2011	10:00:00	10	-25.5265	153.121
804	C	2011-09-25	25	9	2011	17:00:00	17	-25.5265	153.121
805	C	2011-09-25	25	9	2011	17:30:00	17	-25.404	153.174
806	C	2011-09-26	26	9	2011	07:15:00	7	-25.5265	153.121
807	C	2011-09-30	30	9	2011	18:30:00	18	-25.3248	153.21
808	C	2011-09-30	30	9	2011	16:00:00	16	-25.4399	153.06
809	C	2011-10-06	6	10	2011	13:15:00	13	-25.4693	153.145
810	C	2011-10-09	9	10	2011	01:00:00	1	-25.4975	153.133
811	C	2011-10-21	21	10	2011	15:00:00	15	-25.456	153.151
812	C	2011-10-26	26	10	2011	12:00:00	12	-25.4975	153.133
813	C	2011-10-28	28	10	2011	17:00:00	17	-25.5265	153.121
814	C	2011-10-29	29	10	2011	19:00:00	19	-25.456	153.151
815	C	2011-11-04	4	11	2011	Morning 8.30-12.30	10	-25.5265	153.121
816	C	2011-11-11	11	11	2011	18:30:00	18	-24.9619	153.311
817	C	2011-11-13	13	11	2011	06:05:00	6	-25.4585	153.13
818	C	2011-11-14	14	11	2011	17:20:00	17	-25.4433	153.05
819	D	2011-11-14	14	11	2011	18:00:00	18	-25.1689	153.285
820	C	2011-11-24	24	11	2011	23:00:00	23	-25.4975	153.133
821	C	2011-11-28	28	11	2011	08:45:00	8	-25.456	153.151
822	C	2011-12-04	4	12	2011	10:00:00	10	-25.2961	153.223
823	C	2011-12-10	10	12	2011	10:00:00	10	-25.456	153.151
824	C	2011-12-14	14	12	2011	13:00:00	13	-25.2961	153.223
825	C	2011-12-16	16	12	2011	15:00:00	15	-25.4975	153.133
826	C	2011-12-17	17	12	2011	07:45:00	7	-25.6259	153.088
827	C	2011-12-17	17	12	2011	12:30:00	12	-25.2961	153.223
828	C	2011-12-17	17	12	2011	daytime	12	-25.2743	153.234
829	C	2011-12-17	17	12	2011	10pm	22	-25.2105	153.265
830	C	2011-12-19	19	12	2011	12:00:00	12	-25.4433	153.05
831	C	2011-12-22	22	12	2011	08:45:00	8	-25.3839	153.183
832	C	2011-12-22	22	12	2011	16:00:00	16	-25.3248	153.21
833	C	2011-12-23	23	12	2011	15:00:00	15	-25.2105	153.265
834	C	2011-12-23	23	12	2011	16:00:00	16	-25.456	153.151
835	C	2011-12-24	24	12	2011	17:00:00	17	-25.456	153.151
836	C	2011-12-24	24	12	2011	23:00:00	23	-25.4975	153.133
837	C	2011-12-24	24	12	2011	11:00:00	11	-25.3136	153.215
838	C	2011-12-26	26	12	2011	08:45:00	8	-25.456	153.151
839	C	2011-12-26	26	12	2011	12:00:00	12	-25.4975	153.133
840	C	2011-12-27	27	12	2011	15:00:00	15	-25.2961	153.223
841	C	2011-12-27	27	12	2011	12:00:00	12	-25.4975	153.133
842	C	2011-12-29	29	12	2011	01:00:00	1	-25.1089	153.313
843	C	2011-12-29	29	12	2011	11:00:00	11	-25.4433	153.05
844	D	2012-01-03	3	1	2012	00:20:00	0	-25.0738	153.329
845	C	2012-01-04	4	1	2012	23:00:00	23	-25.456	153.151
846	C	2012-01-06	6	1	2012	23:00:00	23	-25.456	153.151
847	C	2012-01-10	10	1	2012	15:00:00	15	-25.4433	153.05
848	C	2012-01-11	11	1	2012	12:00:00	12	-25.2961	153.223
849	C	2012-01-13	13	1	2012	00:00:00	0	-25.4424	153.157
850	D	2012-01-18	18	1	2012	23:00:00	23	-25.4975	153.133
851	C	2012-01-20	20	1	2012	Unknown		-25.4433	153.05
852	C	2012-01-22	22	1	2012	Unknown		-25.4433	153.05
853	C	2012-01-25	25	1	2012	16:20:00	16	-25.5788	153.102
854	C	2012-02-02	2	2	2012	12:30:00	12	-25.4739	153.057
855	C	2012-02-02	2	2	2012	16:00:00	16	-25.3136	153.215
856	C	2012-02-08	8	2	2012	08:30:00	8	-25.4424	153.157
857	C	2012-02-09	9	2	2012	03:00:00	3	-25.456	153.151
858	D	2012-02-16	16	2	2012	20:00:00	20	-25.4975	153.133
859	C	2012-02-18	18	2	2012	11:00:00	11	-25.2743	153.234
860	C	2012-02-20	20	2	2012	10:00:00	10	-25.2743	153.234
861	C	2012-02-25	25	2	2012	23:00:00	23	-25.4975	153.133
862	C	2012-02-26	26	2	2012	Unknown		-25.2743	153.234
863	C	2012-02-27	27	2	2012	14:00:00	14	-25.4739	153.057
864	C	2012-02-28	28	2	2012	10:00:00	10	-25.3248	153.21
865	C	2012-02-29	29	2	2012	15:00:00	15	-25.3248	153.21
866	C	2012-02-29	29	2	2012	15:00:00	15	-25.4433	153.05
867	C	2012-03-02	2	3	2012	00:00:00	0	-25.2458	153.245
868	C	2012-03-02	2	3	2012	00:00:00	0	-25.456	153.151
869	C	2012-03-03	3	3	2012	15:00:00	15	-25.2183	153.255
870	C	2012-03-06	6	3	2012	21:00:00	21	-25.4975	153.133
871	C	2012-03-14	14	3	2012	16:00:00	16	-25.4975	153.133
872	C	2012-03-16	16	3	2012	23:00:00	23	-25.4975	153.133
873	C	2012-03-17	17	3	2012	15:00:00	15	-25.456	153.151
874	C	2012-03-17	17	3	2012	20:00:00	20	-25.456	153.151
875	C	2012-03-19	19	3	2012	02:00:00	2	-25.456	153.151
876	C	2012-03-24	24	3	2012	12:00:00	12	-25.3136	153.215
877	C	2012-03-25	25	3	2012	06:15:00	6	-25.2458	153.245
878	C	2012-03-26	26	3	2012	18:20:00	18	-25.4975	153.133
879	C	2012-03-28	28	3	2012	02:00:00	2	-25.456	153.151
880	C	2012-03-28	28	3	2012	18:00:00	18	-25.4975	153.133
881	C	2012-03-28	28	3	2012	19:00:00	19	-25.456	153.151
882	C	2012-03-30	30	3	2012	05:30:00	5	-25.2458	153.245
883	C	2012-03-31	31	3	2012	19:30:00	19	-25.2743	153.234
884	D	2012-03-31	31	3	2012	23:00:00	23	-25.456	153.151
885	C	2012-04-02	2	4	2012	06:00:00	6	-25.4975	153.133
886	C	2012-04-02	2	4	2012	20:00:00	20	-25.456	153.151
887	C	2012-04-04	4	4	2012	06:15:00	6	-25.2458	153.245
888	C	2012-04-04	4	4	2012	bnt 22:00-06:00	3	-25.2458	153.245
889	C	2012-04-05	5	4	2012	btn 22:00-06:00	3	-25.2458	153.245
890	C	2012-04-05	5	4	2012	btn 22:00-06:00	3	-25.2458	153.245
891	C	2012-04-06	6	4	2012	18:00:00	18	-25.1089	153.313
892	C	2012-04-06	6	4	2012	19:00:00	19	-25.1089	153.313
893	C	2012-04-07	7	4	2012	00:00:00	0	-25.404	153.174
894	C	2012-04-07	7	4	2012	02:00:00	2	-25.4424	153.157
895	C	2012-04-10	10	4	2012	13:40:00	13	-25.3136	153.215
896	C	2012-04-10	10	4	2012	12:00:00	12	-25.2743	153.234
897	C	2012-04-11	11	4	2012	23:00:00	23	-25.456	153.151
898	C	2012-04-13	13	4	2012	12:00:00	12	-25.4739	153.057
899	C	2012-04-13	13	4	2012	23:00:00	23	-25.456	153.151
900	C	2012-04-15	15	4	2012	13:00:00	13	-25.3136	153.215
901	C	2012-04-17	17	4	2012	22:00:00	22	-25.2559	153.243
902	C	2012-04-17	17	4	2012	23:30:00	23	-25.2743	153.234
903	C	2012-04-19	19	4	2012	overnight	12	-25.2458	153.245
904	C	2012-04-26	26	4	2012	Unknown		-25.4433	153.05
905	C	2012-04-27	27	4	2012	19:00:00	19	-25.456	153.151
906	C	2012-05-05	5	5	2012	12:00:00	12	-25.4975	153.133
907	C	2012-05-22	22	5	2012	16:00:00	16	-25.3136	153.215
908	C	2012-05-26	26	5	2012	22:00:00	22	-25.2458	153.245
909	C	2012-05-27	27	5	2012	08:00:00	8	-25.2458	153.245
910	C	2012-05-28	28	5	2012	07:45:00	7	-25.2458	153.245
911	C	2012-06-03	3	6	2012	23:30:00	23	-25.1089	153.313
912	C	2012-06-15	15	6	2012	14:30:00	14	-25.2183	153.255
913	D	2012-06-29	29	6	2012	20:30:00	20	-25.5103	153.126
914	C	2012-06-30	30	6	2012	18:30:00	18	-25.5001	152.988
915	C	2012-07-01	1	7	2012	13:45:00	13	-25.2183	153.255
916	C	2012-07-07	7	7	2012	19:00:00	19	-25.456	153.151
917	C	2012-07-10	10	7	2012	18:00:00	18	-25.5001	152.988
918	D	2012-07-10	10	7	2012	23:30:00	23	-25.0738	153.329
919	C	2012-07-11	11	7	2012	23:00:00	23	-25.5041	153.129
920	D	2012-07-14	14	7	2012	20:30:00	20	-25.1089	153.313
921	C	2012-07-18	18	7	2012	09:00:00	9	-25.2183	153.255
922	D	2012-08-01	1	8	2012	16:15:00	16	-25.4424	153.157
923	D	2012-09-14	14	9	2012	23:30:00	23	-25.1089	153.313
924	C	2012-09-16	16	9	2012	19:00:00	19	-25.5265	153.121
925	C	2012-09-20	20	9	2012	19:00:00	19	-25.5265	153.121
926	C	2012-09-27	27	9	2012	09:00:00	9	-25.5265	153.121
927	C	2012-10-03	3	10	2012	20:00:00	20	-25.4975	153.133
928	C	2012-10-05	5	10	2012	09:00:00	9	-25.5265	153.121
929	C	2012-10-13	13	10	2012	Day	12	-25.5265	153.121
930	C	2012-10-25	25	10	2012	06:30:00	6	-25.5103	153.126
931	E	2012-11-03	3	11	2012	19:00:00	19	-25.2183	153.255
932	C	2012-12-10	10	12	2012	15:30:00	15	-25.4975	153.133
933	C	2012-12-17	17	12	2012	14:45:00	14	-25.4471	152.989
934	C	2012-12-19	19	12	2012	23:00:00	23	-25.456	153.151
935	C	2012-12-19	19	12	2012	Unknown		-25.4433	153.05
936	C	2012-12-21	21	12	2012	Unknown		-25.4433	153.05
937	C	2012-12-26	26	12	2012	20:30:00	20	-25.4975	153.133
938	C	2012-12-27	27	12	2012	04:00:00	4	-25.456	153.151
939	C	2012-12-28	28	12	2012	23:00:00	23	-24.6947	153.252
940	C	2012-12-30	30	12	2012	Unknown		-25.1089	153.313
941	C	2013-01-02	2	1	2013	09:00:00	9	-25.4433	153.05
942	C	2013-01-07	7	1	2013	12:00:00	12	-25.5265	153.121
943	C	2013-01-08	8	1	2013	18:45:00	18	-25.5111	153.128
944	C	2013-01-08	8	1	2013	19:00:00	19	-25.5111	153.128
945	C	2013-02-11	11	2	2013	13:15:00	13	-25.5103	153.126
946	C	2013-02-11	11	2	2013	16:45:00	16	-25.5103	153.126
947	D	2013-02-20	20	2	2013	21:30:00	21	-25.3136	153.215
948	C	2013-03-07	7	3	2013	16:15:00	16	-24.9665	153.338
949	C	2013-03-13	13	3	2013	09:00:00	9	-24.964	153.341
950	C	2013-04-03	3	4	2013	10:00:00	10	-25.5788	153.102
951	C	2013-04-03	3	4	2013	10:30:00	10	-25.5788	153.102
952	C	2013-04-11	11	4	2013	12:30:00	12	-25.5111	153.128
953	C	2013-04-20	20	4	2013	04:50:00	4	-25.5788	153.102
954	C	2013-04-24	24	4	2013	19:00:00	19	-25.4975	153.133
955	C	2013-04-26	26	4	2013	13:15:00	13	-25.5111	153.128
956	C	2013-05-04	4	5	2013	01:00:00	1	-25.1089	153.313
957	C	2013-05-12	12	5	2013	13:00:00	13	-25.2183	153.255
958	C	2013-05-19	19	5	2013	10:00:00	10	-25.4975	153.133
959	C	2013-06-04	4	6	2013	23:00:00	23	-25.456	153.151
960	C	2013-06-30	30	6	2013	11:00:00	11	-25.5111	153.128
961	E	2013-07-04	4	7	2013	14:00:00	14	-25.4975	153.133
962	C	2013-07-07	7	7	2013	14:40:00	14	-25.5392	153.118
963	D	2013-07-07	7	7	2013	18:00:00	18	-25.5111	153.128
964	D	2013-07-09	9	7	2013	03:00:00	3	-25.0738	153.329
965	C	2013-07-09	9	7	2013	14:00:00	14	-25.2183	153.255
966	C	2013-07-27	27	7	2013	Day	12	-25.2105	153.265
967	C	2013-08-08	8	8	2013	16:53:00	16	-25.5111	153.128
968	C	2013-09-10	10	9	2013	09:00:00	9	-25.5111	153.128
969	C	2013-09-16	16	9	2013	Unknown		-24.9114	153.278
970	C	2013-10-01	1	10	2013	10:00:00	10	-25.4975	153.133
971	C	2013-10-11	11	10	2013	18:00:00	18	-25.2559	153.243
972	C	2013-11-26	26	11	2013	23:00:00	23	-25.1089	153.313
973	C	2013-11-30	30	11	2013	16:30:00	16	-25.2105	153.265
974	C	2013-12-02	2	12	2013	12:00:00	12	-25.2183	153.255
975	C	2013-12-16	16	12	2013	18:00:00	18	-25.3536	153.195
976	C	2013-12-28	28	12	2013	19:15:00	19	-25.4975	153.133
977	C	2014-01-23	23	1	2014	18:00:00	18	-25.2743	153.234
978	C	2014-01-25	25	1	2014	18:19:00	18	-25.4975	153.133
979	C	2014-03-19	19	3	2014	12:55:00	12	-25.4424	153.157
980	C	2014-03-21	21	3	2014	07:35:00	7	-25.306	153.219
981	C	2014-03-25	25	3	2014	13:00:00	13	-25.4975	153.133
982	C	2014-04-08	8	4	2014	18:00:00	18	-25.456	153.151
983	C	2014-04-13	13	4	2014	11:00:00	11	-25.194	153.273
984	C	2014-04-13	13	4	2014	23:00:00	23	-25.4424	153.157
985	C	2014-04-16	16	4	2014	14:30:00	14	-25.5111	153.128
986	C	2014-04-19	19	4	2014	15:00:00	15	-25.4975	153.133
987	C	2014-04-20	20	4	2014	02:00:00	2	-25.5111	153.128
988	C	2014-04-21	21	4	2014	02:00:00	2	-25.231	153.255
989	C	2014-04-21	21	4	2014	23:00:00	23	-25.5041	153.129
990	C	2014-04-25	25	4	2014	17:15:00	17	-25.3397	153.203
991	C	2014-04-26	26	4	2014	17:30:00	17	-25.3397	153.203
992	C	2014-05-22	22	5	2014	15:28:00	15	-25.1447	153.296
993	C	2014-05-25	25	5	2014	08:30:00	8	-25.5392	153.118
994	C	2014-05-25	25	5	2014	16:30:00	16	-25.5265	153.121
995	C	2014-05-25	25	5	2014	23:00:00	23	-25.5265	153.121
996	C	2014-05-28	28	5	2014	23:00:00	23	-25.5265	153.121
997	C	2014-06-03	3	6	2014	13:00:00	13	-25.5111	153.128
998	C	2014-06-06	6	6	2014	08:00:00	8	-25.2183	153.255
999	C	2014-06-06	6	6	2014	18:30:00	18	-25.2183	153.255
1000	C	2014-06-07	7	6	2014	06:00:00	6	-25.0738	153.329
1001	C	2014-06-11	11	6	2014	08:00:00	8	-25.2105	153.265
1002	C	2014-06-20	20	6	2014	08:30:00	8	-25.231	153.255
1003	C	2014-07-11	11	7	2014	08:10:00	8	-25.1689	153.285
1004	C	2014-07-17	17	7	2014	16:30:00	16	-25.7855	153.029
1005	C	2014-07-18	18	7	2014	23:00:00	23	-24.9665	153.338
1006	C	2014-08-11	11	8	2014	11:20:00	11	-25.456	153.151
1007	C	2014-08-11	11	8	2014	11:50:00	11	-25.456	153.151
1008	C	2014-09-15	15	9	2014	08:30:00	8	-25.4975	153.133
1009	C	2014-09-23	23	9	2014	02:00:00	2	-25.3839	153.183
1010	D	2014-09-28	28	9	2014	21:30:00	21	-24.9665	153.338
1011	C	2014-11-13	13	11	2014	Unknown		-25.2743	153.234
1012	C	2014-11-20	20	11	2014	15:00:00	15	-25.2961	153.223
1013	C	2014-11-21	21	11	2014	15:00:00	15	-25.2961	153.223
1014	C	2014-11-24	24	11	2014	12:00:00	12	-25.2105	153.265
1015	C	2014-12-14	14	12	2014	02:00:00	2	-25.2105	153.265
1016	C	2014-12-17	17	12	2014	17:00:00	17	-25.2559	153.243
1017	D	2014-12-28	28	12	2014	19:30:00	19	-25.4424	153.157
1018	C	2015-01-07	7	1	2015	17:30:00	17	-25.6721	153.078
1019	C	2015-01-12	12	1	2015	12:00:00	12	-25.1089	153.313
1020	C	2015-03-13	13	3	2015	16:00:00	16	-25.2743	153.234
1021	C	2015-04-04	4	4	2015	09:00:00	9	-25.404	153.174
1022	C	2015-04-12	12	4	2015	18:00:00	18	-25.4975	153.133
1023	C	2015-04-14	14	4	2015	11:00:00	11	-25.4975	153.133
1024	C	2015-05-22	22	5	2015	Unknown		-25.4975	153.133
1025	C	2015-05-29	29	5	2015	23:00:00	23	-25.4424	153.157
1026	D	2015-06-03	3	6	2015	00:30:00	0	-25.4975	153.133
1027	C	2015-06-03	3	6	2015	18:00:00	18	-25.4975	153.133
1028	C	2015-07-06	6	7	2015	17:00:00	17	-25.5111	153.128
1029	C	2015-07-07	7	7	2015	12:00:00	12	-25.5788	153.102
1030	C	2015-07-14	14	7	2015	17:00:00	17	-25.3964	153.021
1031	C	2015-07-25	25	7	2015	12:00:00	12	-25.5111	153.128
1032	C	2015-07-28	28	7	2015	11:00:00	11	-25.5788	153.102
1033	C	2015-07-31	31	7	2015	Day	12	-25.5788	153.102
1034	C	2015-08-01	1	8	2015	Day	12	-25.5788	153.102
1035	C	2015-08-04	4	8	2015	16:30:00	16	-25.5788	153.102
1036	C	2015-08-31	31	8	2015	09:00:00	9	-25.4975	153.133
1037	C	2015-09-10	10	9	2015	23:00:00	23	-25.456	153.151
1038	C	2015-09-11	11	9	2015	20:30:00	20	-25.456	153.151
1039	C	2015-09-21	21	9	2015	Unknown		-24.6947	153.252
1040	D	2015-09-23	23	9	2015	23:00:00	23	-25.5788	153.102
1041	C	2015-09-24	24	9	2015	09:00:00	9	-25.456	153.151
1042	C	2015-09-25	25	9	2015	23:00:00	23	-25.456	153.151
1043	C	2015-09-26	26	9	2015	10:00:00	10	-25.456	153.151
1044	C	2015-09-27	27	9	2015	12:00:00	12	-25.456	153.151
1045	C	2015-10-04	4	10	2015	12:50:00	12	-25.5111	153.128
1046	C	2015-10-05	5	10	2015	17:30:00	17	-25.5111	153.128
1047	C	2015-10-08	8	10	2015	12:00:00	12	-25.4424	153.157
1048	C	2015-10-12	12	10	2015	12:00:00	12	-25.456	153.151
1049	C	2015-10-21	21	10	2015	15:00:00	15	-25.456	153.151
1050	C	2015-10-22	22	10	2015	06:00:00	6	-25.2743	153.234
1051	C	2015-10-31	31	10	2015	15:10:00	15	-25.4424	153.157
1052	C	2015-11-02	2	11	2015	07:30:00	7	-25.456	153.151
1053	C	2015-11-10	10	11	2015	13:34:00	13	-25.4424	153.157
1054	C	2015-11-11	11	11	2015	11:00:00	11	-25.4424	153.157
1055	C	2015-11-11	11	11	2015	17:00:00	17	-25.0121	153.357
1056	C	2015-11-13	13	11	2015	16:30:00	16	-25.456	153.151
1057	C	2015-11-21	21	11	2015	09:00:00	9	-24.6947	153.252
1058	C	2015-12-25	25	12	2015	16:00:00	16	-25.456	153.151
1059	C	2015-12-26	26	12	2015	15:10:00	15	-25.456	153.151
1060	C	2015-12-27	27	12	2015	16:16:00	16	-25.456	153.151
1061	C	2015-12-31	31	12	2015	10:45:00	10	-25.456	153.151
1062	C	2015-12-31	31	12	2015	11:00:00	11	-25.4424	153.157
1063	C	2016-01-10	10	1	2016	06:30:00	6	-25.5	153.051
1064	C	2016-01-26	26	1	2016	14:00:00	14	-25.194	153.273
1065	C	2016-02-18	18	2	2016	04:30:00	4	-25.3839	153.183
1066	C	2016-03-25	25	3	2016	16:00:00	16	-25.5788	153.102
1067	C	2016-03-26	26	3	2016	06:00:00	6	-25.5788	153.102
1068	C	2016-03-26	26	3	2016	08:00:00	8	-24.6947	153.252
1069	C	2016-03-27	27	3	2016	17:30:00	17	-25.5111	153.128
1070	E	2016-03-31	31	3	2016	16:00:00	16	-25.5788	153.102
1071	C	2016-04-13	13	4	2016	19:00:00	19	-25.347	153.199
1072	C	2016-04-16	16	4	2016	21:00:00	21	-24.9396	153.294
1073	C	2016-04-18	18	4	2016	13:40:00	13	-25.4975	153.133
1074	D	2016-06-09	9	6	2016	23:30:00	23	-25.3839	153.183
1075	D	2016-06-25	25	6	2016	08:00:00	8	-24.9665	153.338
1076	C	2016-07-30	30	7	2016	19:00:00	19	-25.347	153.199
1077	C	2016-08-05	5	8	2016	11:00:00	11	-25.7964	153.05
1078	C	2016-08-08	8	8	2016	11:00:00	11	-25.5788	153.102
1079	C	2016-08-20	20	8	2016	17:30:00	17	-25.456	153.151
1080	C	2016-09-09	9	9	2016	16:48:00	16	-24.7662	153.262
1081	C	2016-09-20	20	9	2016	11:45:00	11	-25.5265	153.121
1082	C	2016-09-28	28	9	2016	18:00:00	18	-24.956	-24.956
1083	C	2016-10-01	1	10	2016	01:00:00	1	-25.404	153.174
1084	C	2016-10-02	2	10	2016	07:00:00	7	-25.5788	153.102
1085	C	2016-10-20	20	10	2016	08:32:00	8	-24.9619	153.311
1086	C	2016-11-02	2	11	2016	19:30:00	19	-24.9619	153.311
1087	C	2016-11-29	29	11	2016	10:30:00	10	-25.4433	153.05
1088	C	2016-12-06	6	12	2016	20:00:00	20	-25.3839	153.183
1089	C	2016-12-10	10	12	2016	11:30:00	11	-25.4447	153.05
1090	C	2016-12-10	10	12	2016	13:30:00	13	-25.4433	153.05
1091	C	2016-12-12	12	12	2016	night	21	-24.6947	153.252
1092	C	2016-12-20	20	12	2016	14:00:00	14	-25.4433	153.05
1093	C	2016-12-22	22	12	2016	14:30:00	14	-25.4447	153.05
1094	C	2016-12-26	26	12	2016	10:20:00	10	-25.4693	153.145
1095	C	2017-01-20	20	1	2017	14:00:00	14	-25.3964	153.021
1096	C	2017-01-26	26	1	2017	09:55:00	9	-25.3936	153.032
1097	C	2017-01-27	27	1	2017	17:55:00	17	-25.5111	153.128
1098	C	2017-01-28	28	1	2017	16:45 - 18:15	17	-25.5111	153.128
1099	C	2017-02-02	2	2	2017	19:00:00	19	-25.3936	153.032
1100	C	2017-02-03	3	2	2017	18:00:00	18	-24.956	-24.956
1101	C	2017-02-03	3	2	2017	18:38:00	18	-24.956	-24.956
1102	C	2017-02-28	28	2	2017	17:00:00	17	-25.3936	153.032
1103	C	2017-04-29	29	4	2017	16:30:00	16	-25.4975	153.133
1104	C	2017-05-08	8	5	2017	16:00:00	16	-24.956	-24.956
1105	C	2017-05-15	15	5	2017	11:50:00	11	-25.3136	153.215
1106	C	2018-01-20	20	1	2018	18:30:00	18	-24.956	-24.956
1107	C	2018-01-26	26	1	2018	Evening	19	-25.4975	153.133
1108	C	2018-01-26	26	1	2018	UK		-24.9396	153.294
1109	C	2018-02-01	1	2	2018	15:08:00	15	-25.3964	153.021
1110	C	2018-02-16	16	2	2018	17:23:00	17	-25.3964	153.021
1111	C	2018-02-23	23	2	2018	13:15:00	13	-24.9665	153.338
1112	C	2018-03-23	23	3	2018	UK		-25.3936	153.032
1113	C	2018-05-05	5	5	2018	14:10:00	14	-24.9396	153.294
1114	C	2018-05-05	5	5	2018	15:30:00	15	-25.456	153.151
1115	C	2018-05-14	14	5	2018	18:00:00	18	-25.2559	153.243
1116	C	2018-05-20	20	5	2018	16:00:00	16	-25.2961	153.223
1117	C	2018-05-20	20	5	2018	08:30:00	8	-24.956	-24.956
1118	C	2018-05-21	21	5	2018	17:00:00	17	-25.4975	153.133
1119	C	2018-06-09	9	6	2018	23:45:00	23	-24.9114	153.278
1120	C	2018-06-23	23	6	2018	07:00:00	7	-24.9396	153.294
1121	C	2018-06-25	25	6	2018	16:00:00	16	-24.964	153.341
1122	C	2018-07-04	4	7	2018	18:00:00	18	-25.4424	153.157
1123	C	2018-07-07	7	7	2018	23:45:00	23	-24.9229	153.283
1124	C	2018-07-09	9	7	2018	13:00:00	13	-24.9773	153.232
1125	C	2018-07-14	14	7	2018	15:20:00	15	-25.4424	153.157
1126	C	2018-07-14	14	7	2018	15:20:00	15	-25.4424	153.157
1127	C	2018-08-12	12	8	2018	15:27:00	15	-24.9665	153.338
1128	C	2018-08-14	14	8	2018	Unknown		-25.5788	153.102
1129	C	2018-09-04	4	9	2018	23:21:00	23	-25.4424	153.157
1130	C	2018-09-06	6	9	2018	10:14:00	10	-24.9665	153.338
1131	C	2018-09-14	14	9	2018	08:00:00	8	-25.5788	153.102
1132	C	2018-09-22	22	9	2018	16:00:00	16	-25.2961	153.223
1133	C	2018-10-02	2	10	2018	00:30:00	0	-25.2743	153.234
1134	C	2018-10-02	2	10	2018	12:30:00	12	-24.9773	153.232
1135	C	2018-10-04	4	10	2018	15:30:00	15	-25.5041	153.129
1136	C	2018-10-05	5	10	2018	06:30:00	6	-25.0021	153.354
1137	C	2018-10-06	6	10	2018	13:30:00	13	-25.5788	153.102
1138	C	2018-10-11	11	10	2018	14:30:00	14	-25.4433	153.05
1139	C	2018-10-15	15	10	2018	17:00:00	17	-24.956	-24.956
1140	C	2018-10-17	17	10	2018	21:00:00	21	-25.5788	153.102
1141	C	2018-10-18	18	10	2018	23:00:00	23	-25.5788	153.102
1142	C	2018-10-21	21	10	2018	13:39:00	13	-25.4433	153.05
1143	C	2018-10-22	22	10	2018	11:30:00	11	-25.2961	153.223
1144	C	2018-10-22	22	10	2018	11:30:00	11	-25.4433	153.05
1145	C	2018-10-29	29	10	2018	23:00:00	23	-25.3248	153.21
1146	C	2018-11-04	4	11	2018	11:05:00	11	-25.4424	153.157
1147	C	2018-11-04	4	11	2018	15:20:00	15	-25.4424	153.157
1148	C	2018-11-05	5	11	2018	08:45:00	8	-25.456	153.151
1149	D	2018-11-16	16	11	2018	06:45:00	6	-25.5041	153.129
1150	C	2018-11-20	20	11	2018	11:20:00	11	-24.8951	153.271
1151	C	2018-11-24	24	11	2018	16:30:00	16	-25.5111	153.128
1152	C	2018-11-26	26	11	2018	06:00:00	6	-25.2743	153.234
1153	C	2018-12-12	12	12	2018	08:00:00	8	-25.4975	153.133
1154	C	2018-12-14	14	12	2018	17:00:00	17	-24.9631	153.35
1155	C	2018-12-16	16	12	2018	13:31:00	13	-25.4433	153.05
1156	C	2018-12-22	22	12	2018	10:00:00	10	-25.4975	153.133
1157	C	2018-12-22	22	12	2018	19:00:00	19	-25.2105	153.265
1158	D	2018-12-29	29	12	2018	19:00:00	19	-25.4975	153.133
1159	C	2018-12-31	31	12	2018	16:00:00	16	-25.4424	153.157
1160	C	2019-01-03	3	1	2019	17:15:00	17	-25.4424	153.157
1161	C	2019-01-04	4	1	2019	13:00:00	13	-25.4433	153.05
1162	C	2019-01-05	5	1	2019	07:20:00	7	-24.9619	153.311
1163	C	2019-01-08	8	1	2019	14:30:00	14	-25.5111	153.128
1164	C	2019-01-11	11	1	2019	09:11:00	9	-25.4424	153.157
1165	C	2019-01-12	12	1	2019	08:00:00	8	-25.2961	153.223
1166	C	2019-01-14	14	1	2019	17:00:00	17	-25.2961	153.223
1167	C	2019-01-15	15	1	2019	10:00:00	10	-25.4433	153.05
1168	C	2019-01-24	24	1	2019	09:14:00	9	-25.4975	153.133
1169	C	2019-01-27	27	1	2019	17:40:00	17	-25.2961	153.223
1170	C	2019-02-11	11	2	2019	17:30:00	17	-25.456	153.151
1171	C	2019-03-07	7	3	2019	13:10:00	13	-25.2961	153.223
1172	C	2019-03-13	13	3	2019	22:00:00	22	-25.5265	153.121
1173	C	2019-03-16	16	3	2019	06:30:00	6	-24.9619	153.311
1174	C	2019-03-26	26	3	2019	11:54:00	11	-25.3839	153.183
1175	C	2019-03-27	27	3	2019	23:30:00	23	-25.2743	153.234
1176	C	2019-03-29	29	3	2019	08:45:00	8	-24.9619	153.311
1177	C	2019-03-30	30	3	2019	13:15:00	13	-24.7005	153.266
1178	C	2019-04-02	2	4	2019	13:00:00	13	-25.2961	153.223
1179	C	2019-04-05	5	4	2019	23:00:00	23	-25.4975	153.133
1180	C	2019-04-14	14	4	2019	10:44:00	10	-25.2961	153.223
1181	C	2019-04-14	14	4	2019	14:00:00	14	-25.2961	153.223
1182	C	2019-04-15	15	4	2019	12:20:00	12	-25.2961	153.223
1183	C	2019-04-17	17	4	2019	00:27:00	0	-25.2559	153.243
1184	C	2019-04-18	18	4	2019	13:06:00	13	-25.2665	153.238
1185	C	2019-04-19	19	4	2019	14:04:00	14	-24.9631	153.35
1186	C	2019-04-20	20	4	2019	14:00:00	14	-25.2961	153.223
1187	C	2019-04-24	24	4	2019	06:35:00	6	-25.5265	153.121
1188	C	2019-04-24	24	4	2019	06:41:00	6	-25.5111	153.128
1189	C	2019-04-25	25	4	2019	16:07:00	16	-25.5265	153.121
1190	C	2019-04-25	25	4	2019	16:30:00	16	-25.5265	153.121
1191	C	2019-04-26	26	4	2019	01:00:00	1	-25.3136	153.215
1192	C	2019-04-26	26	4	2019	20:00:00	20	-25.2743	153.234
1193	C	2019-04-27	27	4	2019	10:00:00	10	-25.2961	153.223
1194	C	2019-05-01	1	5	2019	07:15:00	7	-25.456	153.151
1195	C	2019-05-02	2	5	2019	12:00:00	12	-24.9114	153.278
1196	C	2019-05-04	4	5	2019	14:00:00	14	-25.0121	153.357
1197	C	2019-05-16	16	5	2019	15:15:00	15	-25.2665	153.238
1198	C	2019-05-24	24	5	2019	08:30:00	8	-25.456	153.151
1199	C	2019-05-31	31	5	2019	05:00:00	5	-24.9665	153.338
1200	D	2019-06-21 13:37:00	21	6	2019	13:37:00	13	-25.3136	153.215
1201	C	2019-06-22 22:00:00	22	6	2019	22:00:00	22	-25.3136	153.215
1202	C	2019-06-25 05:00:00	25	6	2019	05:00:00	5	-25.5111	153.128
1203	C	2019-06-27 03:23:00	27	6	2019	03:23:00	3	-25.456	153.151
1204	C	2019-06-30 09:30:00	30	6	2019	09:30:00	9	-24.964	153.341
1205	D	2019-06-30 10:30:00	30	6	2019	10:30:00	10	-25.456	153.151
1206	C	2019-07-01 02:30:00	1	7	2019	02:30:00	2	-25.2559	153.243
1207	C	2019-07-01 22:00:00	1	7	2019	22:00:00	22	-24.9665	153.338
1208	C	2019-07-03 12:00:00	3	7	2019	12:00:00	12	-25.404	153.174
1209	C	2019-07-09 05:35:00	9	7	2019	05:35:00	5	-25.2665	153.238
1210	C	2019-07-18 01:30:00	18	7	2019	01:30:00	1	-25.4693	153.145
1211	C	2019-07-19 18:00:00	19	7	2019	18:00:00	18	-25.5265	153.121
1212	C	2019-07-22 01:30:00	22	7	2019	01:30:00	1	-25.3467	153.2
1213	C	2019-07-25 04:30:00	25	7	2019	04:30:00	4	-25.1689	153.285
1214	C	2019-07-25 06:00:00	25	7	2019	06:00:00	6	-24.964	153.341
1215	C	2019-07-30 01:30:00	30	7	2019	01:30:00	1	-25.4433	153.05
1216	C	2019-08-07 04:20:00	7	8	2019	04:20:00	4	-25.4433	153.05
1217	C	2019-08-08 06:30:00	8	8	2019	06:30:00	6	-25.2743	153.234
1218	C	2019-08-14 22:00:00	14	8	2019	22:00:00	22	-25.456	153.151
1219	C	2019-08-15 01:00:00	15	8	2019	01:00:00	1	-25.2743	153.234
1220	C	2019-08-16 13:00:00	16	8	2019	13:00:00	13	-25.4424	153.157
1221	C	2019-08-18 01:00:00	18	8	2019	01:00:00	1	-25.4433	153.05
1222	C	2019-08-18 05:30:00	18	8	2019	05:30:00	5	-25.4722	153.139
1223	C	2019-08-24 22:23:00	24	8	2019	22:23:00	22	-24.9396	153.294
1224	C	2019-08-28 08:40:00	28	8	2019	08:40:00	8	-25.5041	153.129
1225	C	2019-08-29 05:00:00	29	8	2019	05:00:00	5	-25.4693	153.145
1226	C	2019-08-31 03:30:00	31	8	2019	03:30:00	3	-25.4433	153.05
1227	D	2019-09-03 08:15:00	3	9	2019	08:15:00	8	-25.3964	153.021
1228	C	2019-09-05 15:00:00	5	9	2019	15:00:00	15	-25.1081	153.134
1229	C	2019-09-12 14:05:00	12	9	2019	14:05:00	14	-25.5265	153.121
1230	C	2019-09-14	14	9	2019	00:00:00	0	-25.5265	153.121
1231	C	2019-09-14 22:00:00	14	9	2019	22:00:00	22	-25.5788	153.102
1232	C	2019-09-15 05:52:00	15	9	2019	05:52:00	5	-25.4433	153.05
1233	C	2019-09-17 01:30:00	17	9	2019	01:30:00	1	-25.6721	153.078
1234	C	2019-09-21 01:00:00	21	9	2019	01:00:00	1	-25.2559	153.243
1235	C	2019-09-21 23:30:00	21	9	2019	23:30:00	23	-24.9396	153.294
1236	C	2019-09-24 07:45:00	24	9	2019	07:45:00	7	-25.5111	153.128
1237	C	2019-09-27 04:00:00	27	9	2019	04:00:00	4	-25.4433	153.05
1238	C	2019-09-28 04:00:00	28	9	2019	04:00:00	4	-25.4433	153.05
1239	C	2019-10-03 04:45:00	3	10	2019	04:45:00	4	-25.4433	153.05
1240	C	2019-10-04 18:10:00	4	10	2019	18:10:00	18	-24.964	153.341
1241	C	2019-10-06 20:30:00	6	10	2019	20:30:00	20	-24.9665	153.338
1242	C	2019-10-09 09:30:00	9	10	2019	09:30:00	9	-25.456	153.151
1243	C	2019-10-20 22:30:00	20	10	2019	22:30:00	22	-24.6947	153.252
1244	C	2019-10-21 02:15:00	21	10	2019	02:15:00	2	-25.5265	153.121
1245	C	2019-10-21 05:00:00	21	10	2019	05:00:00	5	-25.1805	153.027
1246	C	2019-10-24 10:00:00	24	10	2019	Day	12	-25.4424	153.157
1247	C	2019-11-05 09:30:00	5	11	2019	09:30:00	9	-25.4424	153.157
1248	C	2019-11-12 22:31:00	12	11	2019	22:31:00	22	-25.1089	153.313
1249	C	2019-11-15 21:41:00	15	11	2019	21:41:00	21	-24.9665	153.338
1250	C	2019-11-16 07:41:00	16	11	2019	07:41:00	7	-24.9665	153.338
1251	C	2019-11-16 14:00:00	16	11	2019	04:00:00	4	-25.3248	153.21
1252	C	2019-11-17	17	11	2019	00:00:00	0	-25.3248	153.21
1253	C	2019-11-17 01:22:00	17	11	2019	01:22:00	1	-25.5111	153.128
1254	C	2019-11-17 02:43:00	17	11	2019	02:43:00	2	-25.5265	153.121
1255	C	2019-11-17 04:50:00	17	11	2019	04:50:00	4	-25.5265	153.121
1256	C	2019-11-17 11:22:00	17	11	2019	11:22:00	11	-25.5111	153.128
1257	C	2019-11-17 12:43:00	17	11	2019	12:43:00	12	-25.5265	153.121
1258	C	2019-11-17 14:50:00	17	11	2019	14:50:00	14	-25.5265	153.121
1259	C	2019-11-29 09:00:00	29	11	2019	09:00:00	9	-25.5111	153.128
1260	C	2019-11-29 09:15:00	29	11	2019	09:15:00	9	-25.5111	153.128
1261	C	2019-12-05 07:30:00	5	12	2019	07:30:00	7	-25.5111	153.128
1262	C	2019-12-05 17:30:00	5	12	2019	17:30:00	17	-25.2961	153.223
1263	C	2019-12-11 07:30:00	11	12	2019	07:30:00	7	-25.5265	153.121
1264	C	2019-12-25 14:34:00	25	12	2019	14:34:00	14	-24.7005	153.266
1265	C	2019-12-30 15:30:00	30	12	2019	15:30:00	15	-25.0021	153.354
1266	C	2020-01-07 18:00:00	7	1	2020	18:00:00	18	-25.5788	153.102
1267	C	2020-01-19 14:30:00	19	1	2020	14;30	14	-25.1089	153.313
1268	C	2020-01-19 15:01:00	19	1	2020	1900-01-15 00:14:24	0	-25.4433	153.05
1269	C	2020-01-20 09:03:00	20	1	2020	09:03:00	9	-25.4471	152.989
1270	C	2020-01-24 13:00:00	24	1	2020	13:00:00	13	-25.4433	153.05
1271	C	2020-01-25 13:30:00	25	1	2020	13:30:00	13	-25.2961	153.223
1272	C	2020-01-30 15:50:00	30	1	2020	15:50:00	15	-25.2961	153.223
1273	C	2020-01-30 18:30:00	30	1	2020	18:30:00	18	-25.3248	153.21
1274	C	2020-02-02 10:31:00	2	2	2020	10:31:00	10	-25.3136	153.215
1275	C	2020-02-25 14:00:00	25	2	2020	14:00:00	14	-24.9619	153.311
1276	C	2020-02-29 14:30:00	29	2	2020	14:30:00	14	-25.2961	153.223
1277	C	2020-03-13 14:56:00	13	3	2020	14:56:00	14	-25.2961	153.223
1278	C	2020-03-16 10:35:00	16	3	2020	10:35:00	10	-25.4424	153.157
1279	C	2020-03-20 14:57:00	20	3	2020	14:57:00	14	-25.0021	153.354
1280	C	2020-03-21 15:00:00	21	3	2020	15:00:00	15	-24.9773	153.232
1281	C	2020-03-22 12:00:00	22	3	2020	12:00:00	12	-25.3397	153.203
1282	C	2020-03-23 13:00:00	23	3	2020	13:00:00	13	-25.3136	153.215
1283	C	2020-03-25 01:00:00	25	3	2020	01:00:00	1	-24.9665	153.334
1284	D	2020-03-26 14:30:00	26	3	2020	14:30:00	14	-25.6721	153.078
1285	C	2020-04-08 07:40:00	8	4	2020	07:40:00	7	-24.9619	153.311
1286	C	2020-04-08 15:54:00	8	4	2020	15:54:00	15	-24.964	153.341
1287	D	2020-04-14 18:15:00	14	4	2020	18:15:00	18	-25.1689	153.285
1288	C	2020-04-16 11:30:00	16	4	2020	11:30:00	11	-24.9619	153.311
1289	C	2020-06-06 10:00:00	6	6	2020	10:00:00	10	-25.1089	153.313
1290	C	2020-06-12 10:00:00	12	6	2020	10:00:00	10	-25.4424	153.157
1291	C	2020-06-27 22:30:00	27	6	2020	22:30:00	22	-25.2559	153.243
1292	C	2020-07-06 15:00:00	6	7	2020	15:00:00	15	-25.4433	153.05
1293	C	2020-07-09 15:00:00	9	7	2020	15:00:00	15	-24.9731	153.351
1294	C	2020-07-10 01:00:00	10	7	2020	01:00:00	1	-24.9396	153.294
1295	C	2020-07-26 14:03:00	26	7	2020	14:03:00	14	-25.2961	153.223
1296	D	2020-07-29 23:30:00	29	7	2020	23:30:00	23	-24.9773	153.232
1297	C	2020-08-11 14:00:00	11	8	2020	14:00:00	14	-24.9773	153.232
1298	C	2020-08-15 11:16:00	15	8	2020	11:16:00	11	-25.6296	152.975
1299	C	2020-08-15 12:00:00	15	8	2020	12:00:00	12	-24.9619	153.311
1300	C	2020-08-16 06:30:00	16	8	2020	06:30:00	6	-25.231	153.255
1301	C	2020-08-16 11:24:00	16	8	2020	11:24:00	11	-24.9619	153.311
1302	C	2020-09-09	9	9	2020	16:47:00	16	-25.4471	152.989
1303	C	2020-09-10	10	9	2020	14:30:00	14	-25.3964	153.021
1304	C	2020-09-13	13	9	2020	08:00:00	8	-25.2105	153.265
1305	C	2020-09-26	26	9	2020	04:00:00	4	-24.9773	153.232
1306	C	2020-09-27	27	9	2020	06:50:00	6	-24.9773	153.232
1307	C	2020-11-02	2	11	2020	09:00:00	9	-24.6947	153.252
